# Supplementary material for: Indispensable epigenetic control of thymic epithelial cell development and function by polycomb repressive complex 2
Source: Nat Commun. 2021 Jun 24;12:3933. doi: 10.1038/s41467-021-24158-w (PMC8225857; doi:10.1038/s41467-021-24158-w)
Supplement: Supplementary file 4 — Supplementary Data 1. [file 41467_2021_24158_MOESM4_ESM.xlsx]

## Sheet: S4
Eed_ZsG_neg_mTEChi vs. Eed_ZsG_pos_mTEChi differentially expressed genes
gene_name	Eed_zsG_neg_mTEChi_FPKM	Eed_zsG_pos_mTEChi_FPKM	log2_fold	-log10_p	-log10_q
Ubd	10852.6	4406.1	1.59	21.98	17.66
Cd52	1038.2	208.9	2.58	21.23	17.22
Rps14	1870.3	624.1	1.86	20.46	16.63
Sepw1	1370.1	447.4	1.9	18.54	14.83
Ywhae	803.9	304.7	1.69	17.58	13.96
Psmb6	443.8	105.4	2.36	16.23	12.7
H2-Aa	5301.4	2571.5	1.33	15.33	11.86
Hspb11	138.9	39	2.12	14.97	11.6
Rpl18a	1382.5	536.6	1.64	14.96	11.6
Cd74	23755.7	10381.2	1.49	14.28	10.97
Ppib	366	111.5	1.99	12.91	9.64
Rps9	732.3	270.7	1.72	12.86	9.63
Rps19	774.1	382.3	1.3	12.5	9.3
Nup85	169	74.2	1.47	12.07	8.9
Rplp0	1159.5	462.8	1.61	11.95	8.81
Calcb	1344.9	402.5	2.05	11.78	8.68
Tmsb4x	4188.2	2111.4	1.27	11.76	8.68
Ccl5	1736.9	463.6	2.16	11.68	8.64
Rpl32	5245.9	2310.9	1.46	11.7	8.64
Serpinb12	84.4	14.2	2.86	11.56	8.54
Rps7	1320.2	537.1	1.57	11.5	8.52
Uba52	787	373.9	1.35	11.49	8.52
Psmb3	198.3	48.8	2.3	11.29	8.34
Cstb	2241.2	973.5	1.49	11.24	8.3
Ndufa11	228.2	76.7	1.85	10.86	7.95
Serpinb6a	50.1	14.2	2.11	10.83	7.93
Cyba	941.3	336.7	1.77	10.68	7.8
Rpl41	4445.6	2253.1	1.25	10.66	7.8
Sumo1	306.3	119.6	1.64	10.65	7.8
Rps11	3620.8	1738.8	1.33	10.63	7.79
Psma5	262.9	96.6	1.72	10.57	7.75
Nsmce1	294.3	106.2	1.75	10.54	7.74
Gm5148	137.5	48	1.79	10.53	7.73
Atp5l	1586	672	1.51	10.3	7.52
Hint1	366.4	132.2	1.75	10.15	7.38
Cox4i1	585.8	279.6	1.35	10.1	7.35
Slc25a5	654.5	310.9	1.35	10.05	7.3
Actr2	350.1	185	1.21	10.01	7.28
Rps16	1047.8	429.4	1.56	9.98	7.26
H2-DMa	263.5	79.6	2.02	9.91	7.21
Skint2	108.7	33.8	1.96	9.91	7.21
Prdx2	230.4	80.7	1.79	9.67	6.98
Ndufc2	957.7	333.3	1.8	9.6	6.92
Sdhb	162.8	37.4	2.41	9.56	6.89
Atp5o	308.6	113.7	1.72	9.52	6.86
Ubb	1156.7	529.7	1.42	9.36	6.71
Psme2b	350.3	133.1	1.69	9.28	6.63
Crip1	157.2	67.5	1.5	9.27	6.63
Ifitm2	1012.8	480.6	1.35	9.17	6.55
2210407C18Rik	193	43.3	2.42	9.02	6.4
Lgals2	183.9	45.1	2.31	8.82	6.24
Prr13	429.4	194.3	1.44	8.81	6.24
Psmb2	402.9	150.2	1.7	8.83	6.24
Rbx1	360	164.5	1.4	8.81	6.24
Rps5	816.7	381.8	1.38	8.82	6.24
Nostrin	95.2	30.6	1.92	8.74	6.18
Ndufa4	2768.6	1431	1.23	8.69	6.13
Atp5c1	270	112.2	1.56	8.64	6.12
Ddt	319.2	85.7	2.19	8.64	6.12
Igf1	38.3	125	-1.43	8.65	6.12
Ndufa5	380.1	151.6	1.6	8.66	6.12
Pomp	830.3	387.3	1.39	8.65	6.12
M1ap	13.6	0.1	8	8.62	6.11
Arhgdib	373.9	107.4	2.09	8.55	6.04
Srgn	1785.8	1058.8	1.04	8.53	6.03
Med10	216.5	24.8	3.4	8.5	6
Rpl7	689.4	381.1	1.14	8.39	5.9
Polr2g	321.9	108.6	1.85	8.38	5.89
Resp18	165.3	40.2	2.32	8.35	5.88
Cdx1	152.4	47.2	1.97	8.34	5.87
Nme2	215.3	50.1	2.38	8.28	5.82
Gpx4	110.3	28.9	2.2	8.17	5.71
Sh3bgrl3	632.4	307	1.32	8.14	5.69
Atp5e	789.2	420.4	1.19	8.11	5.67
Saa3	595.2	162.3	2.16	8.11	5.67
Psma7	235.8	116.6	1.3	8.09	5.65
Sh3pxd2a	3.2	18.5	-2.27	7.95	5.52
Atp6v0b	117.5	35.5	2.03	7.93	5.51
Prdx1	392.3	174.1	1.46	7.9	5.48
Psma6	574.9	264.5	1.41	7.89	5.48
Suclg1	56	18.5	1.89	7.88	5.47
H3f3b	1119.9	698.2	0.97	7.87	5.47
Rps3a1	2141.8	1245.3	1.07	7.83	5.43
Cnnm1	30.6	9.5	1.97	7.81	5.43
Il2rg	224.7	68.2	2.03	7.8	5.41
Rpl23a	1448.2	576	1.6	7.75	5.37
Rpl35	3251	1849.4	1.09	7.75	5.37
Mrpl21	90.9	28	1.98	7.73	5.36
Psmb1	653.5	289.5	1.46	7.65	5.29
Rps3	336.4	185.6	1.14	7.65	5.29
Uqcr10	1288.8	592.1	1.4	7.55	5.19
Psma4	231.5	128.5	1.13	7.54	5.19
Tff3	263.5	50.5	2.63	7.5	5.16
Ndufa12	214.9	96.8	1.43	7.48	5.14
Ndufa9	126.3	33.5	2.2	7.46	5.13
Nedd8	604.5	270.9	1.44	7.43	5.1
Uqcrb	932	504.8	1.16	7.37	5.05
S100a1	518.9	257.3	1.29	7.35	5.03
Hmgb1	126.2	67.3	1.19	7.34	5.02
CR974586.3	910.3	389.9	1.5	7.3	4.99
Ndufs8	288.8	115.2	1.6	7.26	4.95
Psma2	602.4	268.4	1.45	7.24	4.94
Eif3m	103.6	37.1	1.78	7.23	4.93
Prdx3	225.7	68.6	2.03	7.22	4.93
Agr2	11.9	0	8.74	7.19	4.9
Mrpl38	212.2	109.2	1.24	7.17	4.88
Prap1	141.5	13.3	3.71	7.15	4.86
Erh	300.5	132.5	1.47	7.08	4.81
Reg3g	1082.1	426	1.65	7.08	4.81
H3f3a	108.6	54.3	1.28	7.08	4.81
Hspa1b	29.4	177	-2.31	7.07	4.8
Gm8730	132.1	38.4	2.07	7.07	4.8
Psme2	513.1	257.8	1.29	7.05	4.79
2200002J24Rik	49.2	0	10.43	7.04	4.79
Mdh2	169.3	49.7	2.06	7.03	4.78
Hal	42.1	17.7	1.54	6.94	4.69
Psma3	108.1	36	1.86	6.88	4.63
Snrpd2	543.2	261.2	1.33	6.87	4.63
Eif2s1	89.8	37.8	1.53	6.87	4.63
Eif3k	449.5	160	1.77	6.86	4.62
H2-Oa	310.4	113.7	1.75	6.86	4.62
Cst9	54.3	0.1	9.32	6.76	4.53
S100g	784.5	331.7	1.52	6.69	4.47
Ndufc1	304.9	156.9	1.24	6.68	4.46
Ptges3	599	267.2	1.45	6.65	4.43
Vdac3	273.4	134.7	1.31	6.65	4.43
Naca	142.3	78.9	1.13	6.63	4.42
Ndufb11	245.2	87	1.77	6.61	4.4
Anxa10	26	1.8	4.14	6.57	4.36
Park7	193.3	71.5	1.72	6.56	4.36
Map1lc3b	76.6	38.9	1.26	6.55	4.36
Shfm1	624.8	357.8	1.08	6.55	4.36
Dst	3.9	13	-1.46	6.55	4.36
Pgk1	91.6	37	1.59	6.54	4.35
Esd	103	38.3	1.7	6.52	4.34
Cadps	78.3	35.6	1.43	6.5	4.33
Ccdc146	0	5.7	-6.55	6.5	4.33
Lasp1	12.6	43	-1.5	6.51	4.33
Eef1a1	1805.8	1221.6	0.84	6.49	4.32
Selk	530	296.9	1.12	6.43	4.26
S100a8	1358	761.5	1.11	6.39	4.23
Cd63	640.8	333.3	1.24	6.3	4.14
Coa3	290.8	85.9	2.04	6.26	4.1
Rarres1	25.3	188.9	-2.64	6.25	4.09
Dnajc15	269.4	81.4	2.02	6.23	4.08
Hspa1a	52.5	235.6	-1.9	6.22	4.07
H2-M3	153.4	51.7	1.87	6.2	4.06
Vps29	44.8	14.3	1.93	6.16	4.01
Mrps18c	168	72.1	1.5	6.12	3.98
Minos1	172.2	97.5	1.09	6.11	3.98
Cox6b1	1421.3	801	1.11	6.1	3.96
Cyb5a	200.2	111.6	1.13	6.1	3.96
Uqcrc2	137.5	69.5	1.28	6.04	3.91
Cox7a2	828.4	456.5	1.14	6.03	3.91
Fas	263.4	118.5	1.45	6	3.88
Csde1	87.7	51.5	1.06	5.99	3.87
Usmg5	2041.8	1175.3	1.07	5.98	3.87
Stra13	177.9	41.8	2.38	5.97	3.86
Hba-x	228.1	32.1	3.12	5.97	3.86
Npm1	515.3	336.2	0.89	5.96	3.86
Usp18	399.9	199.4	1.3	5.96	3.86
Sub1	204.4	126	0.97	5.94	3.83
Lcn3	36.6	0	9.38	5.93	3.83
Rpl34	302.3	168.4	1.12	5.93	3.83
Sema3c	0	4.5	-8.91	5.91	3.81
Timm17a	37.3	15.9	1.52	5.88	3.79
Sept2	152.8	71.2	1.4	5.88	3.79
Serpinb6b	157.4	68.5	1.47	5.87	3.78
Npc2	317.1	198.1	0.96	5.86	3.77
Ndufa3	788.9	417.9	1.19	5.84	3.76
Uqcrh	494.4	280.8	1.09	5.83	3.75
Tceb2	1495.4	726.6	1.31	5.82	3.75
Polr2j	165.5	53.4	1.9	5.8	3.73
Ceacam12	36.8	0	13.06	5.79	3.72
Cd9	238.1	107.8	1.42	5.76	3.69
Sec11a	65.8	31.1	1.37	5.74	3.68
Ufc1	82.7	38.5	1.39	5.74	3.68
Ifitm3	3841.8	2406.5	0.94	5.73	3.67
Tmem27	0	18	-10.94	5.73	3.67
Apoc2	96.6	10.4	3.51	5.66	3.61
Rps4x	748.8	443.2	1.03	5.66	3.61
Tmem258	243.7	130.2	1.18	5.66	3.61
Mrpl42	519.3	249.8	1.34	5.65	3.6
Ssr2	194.8	57.9	2.04	5.65	3.6
Ndufb5	51.4	21.6	1.52	5.64	3.6
Rps23	1528.8	967	0.94	5.63	3.58
Vmo1	442.4	113	2.26	5.63	3.58
Rsrp1	46	130.2	-1.23	5.62	3.58
Ly6e	616.9	408.7	0.88	5.6	3.56
Mrpl20	132	41.8	1.93	5.57	3.53
Nme1	68.7	32	1.39	5.54	3.51
Topaz1	15.1	0.1	7.89	5.54	3.51
Cetn2	130.9	65.5	1.28	5.51	3.48
Slc51b	19.1	0	9.65	5.5	3.47
Eef1d	54.6	26.6	1.32	5.46	3.43
Bcl2a1d	703.4	363.1	1.23	5.45	3.43
Kynu	29.2	9.5	1.9	5.43	3.41
Cox6c	289.3	179.3	0.97	5.42	3.41
Ctss	490.2	277.2	1.11	5.42	3.4
Tpi1	64.5	22	1.83	5.4	3.39
Dynlrb1	427.5	242.4	1.11	5.37	3.36
Pla2g1b	160.6	15.5	3.62	5.37	3.36
Mrpl13	28	12.8	1.41	5.34	3.33
Cyp26a1	28.7	153.5	-2.12	5.32	3.32
Sprr4	70.2	0	10.47	5.31	3.31
H1f0	33.4	109.5	-1.43	5.3	3.3
Atp5j	262.3	170.4	0.9	5.29	3.29
Laptm5	105.5	56.9	1.19	5.29	3.29
Rps28	751.7	470.3	0.95	5.29	3.29
Mgst3	185.4	59.9	1.92	5.27	3.28
Sra1	38.1	16.3	1.51	5.26	3.27
Ppia	551	269.6	1.33	5.24	3.26
H2afz	581.3	225.7	1.65	5.23	3.25
Btf3	432.2	246.1	1.1	5.21	3.23
Pcdh17	7.5	28.7	-1.67	5.21	3.23
Snrnp25	186.1	59.9	1.92	5.21	3.23
Eef1b2	183.8	104.3	1.1	5.2	3.22
Cks1b	170.3	34.8	2.58	5.18	3.21
Atp5k	851.7	498.9	1.05	5.18	3.21
Ndufa7	236.4	143.5	1	5.17	3.2
Akap9	8.6	22	-1.08	5.17	3.2
Banf1	302.5	141.2	1.39	5.16	3.2
Rpl11	306.8	122.9	1.6	5.16	3.2
Atp1b1	50.5	126.1	-1.05	5.15	3.19
Myeov2	176.5	84.4	1.33	5.13	3.17
Rbbp6	11	32.9	-1.31	5.13	3.17
Commd6	155	76.6	1.29	5.12	3.16
Tceb1	148.4	92.6	0.97	5.11	3.15
Rps27l	676.9	370.6	1.14	5.07	3.12
Muc3	11.5	0.1	7.31	5.05	3.1
Ccpg1os	17.7	2.3	3.25	5.01	3.07
Defa-rs1	16.9	0	9.52	5.02	3.07
Mrpl30	63.2	23.5	1.7	5.01	3.07
Gm11808	459	220.6	1.33	5	3.06
Plb1	142.5	79.3	1.14	5	3.06
Txn1	920.2	614	0.86	5.01	3.06
2010107E04Rik	909.5	536.2	1.04	4.98	3.04
Mpc1	223.2	110.5	1.29	4.98	3.04
Ndufa1	1261.9	770.8	0.99	4.98	3.04
Gm2000	629.9	363.2	1.07	4.97	3.03
Twsg1	15.1	60.7	-1.73	4.96	3.03
Anxa2	118.1	66.9	1.1	4.96	3.03
Rps18	490.9	307	0.96	4.95	3.02
Ubl5	115.3	63.5	1.14	4.94	3.01
Mia	135.4	12.8	3.7	4.93	3
Myl12b	266.6	158.6	1.03	4.92	3
Psmd14	107.4	47	1.48	4.92	3
Ndufs4	198.1	101.3	1.25	4.92	3
2300005B03Rik	81.7	4.8	4.36	4.91	3
Dad1	82.7	36.1	1.49	4.91	3
Elavl1	46.4	23.9	1.24	4.91	3
Lars2	100	62.7	0.96	4.91	3
Atp6v0e2	0	3	-8.62	4.87	2.96
Canx	515.5	326.1	0.95	4.85	2.94
Rac2	72	28.6	1.63	4.83	2.92
Zfp579	0	3	-7.01	4.82	2.91
Stmn1	234.3	108.9	1.4	4.81	2.91
Tmem173	146.7	60.6	1.58	4.81	2.91
Rpa3	125.8	43.4	1.82	4.81	2.91
Gm10076	1206.8	700.7	1.06	4.8	2.9
Ccl1	35.9	4.4	3.33	4.78	2.89
Fgf21	455.7	149.7	1.91	4.75	2.86
Mgst1	124	40	1.91	4.76	2.86
Smim7	61.3	23.8	1.65	4.7	2.81
Bpifa2	7.4	0	10.29	4.69	2.8
Igfbp5	23.8	101.8	-1.85	4.69	2.8
Dppa3	313.1	106.2	1.83	4.68	2.79
Tcp1	60.7	27.4	1.43	4.67	2.79
Mreg	195.4	121.6	0.97	4.67	2.78
Slit2	0	1	-7.14	4.66	2.78
Gtf2h5	72	36.8	1.25	4.65	2.77
Prnp	229.7	510.9	-0.87	4.63	2.76
Anapc13	181	105.9	1.05	4.63	2.75
Ly6i	131	35.3	2.18	4.61	2.74
Uqcr11	481.9	272.4	1.1	4.61	2.73
Slc52a2	0	2.2	-8.75	4.6	2.73
Hes1	33.4	127.9	-1.66	4.6	2.73
Fam43a	0.1	7.7	-5.99	4.58	2.71
Rpl36al	330.2	205.5	0.96	4.57	2.7
Adh5	28.4	10.6	1.7	4.56	2.69
Lsm10	114.5	14.8	3.24	4.56	2.69
Tomm7	485.5	271.2	1.11	4.55	2.69
Tmem50a	160.8	55.1	1.83	4.54	2.68
Atp5h	306.8	187.4	0.99	4.54	2.68
Eno1	105	61.3	1.07	4.53	2.67
Hspa8	718.6	385.7	1.2	4.53	2.67
Itm2b	440.2	952.4	-0.84	4.52	2.66
Mrpl46	82.8	16.6	2.62	4.51	2.65
Lypd8	100.6	33.7	1.83	4.5	2.65
Isca2	169.6	71.3	1.54	4.5	2.64
Serf2	116.4	61.9	1.2	4.48	2.63
Fcer1g	69.7	12.7	2.73	4.48	2.63
Wnt4	1.1	15.2	-3.57	4.46	2.61
Atpif1	435.8	301.4	0.81	4.46	2.61
Mrps21	492.8	287.3	1.05	4.44	2.6
Nhp2l1	85.3	37.1	1.47	4.45	2.6
Zmat3	2	13.1	-2.44	4.44	2.6
Gm826	8.7	0	10.15	4.44	2.6
Hprt	165.7	83.2	1.27	4.43	2.59
Ldhb	383.1	233.8	1	4.42	2.58
Pde1c	9	24.5	-1.17	4.4	2.56
Mrps16	192.7	65.1	1.85	4.4	2.56
Gtf3c6	166	61.7	1.72	4.39	2.56
Map3k7	3.8	15.8	-1.78	4.38	2.55
Emc2	115.4	45.9	1.61	4.38	2.55
Atp5j2	156.9	102.5	0.89	4.36	2.53
Khdrbs2	0	1.6	-10.23	4.35	2.53
Pifo	20.6	0.6	5.45	4.35	2.53
Nalcn	4	0.1	6.28	4.34	2.51
Ndst1	0	4.2	-9.31	4.34	2.51
Itln1	53.9	8	3.06	4.32	2.5
Pla2g16	48.5	27.4	1.11	4.32	2.5
Cycs	206.1	110.3	1.19	4.32	2.5
Snx6	132.6	68.6	1.23	4.3	2.48
Atp6v0e	147.1	90.9	0.98	4.29	2.48
Cct5	186.8	105.6	1.11	4.29	2.48
Alox12e	131.9	321.6	-1.01	4.28	2.46
Psmc4	155.4	65.4	1.55	4.27	2.46
Mrpl51	40.4	14.1	1.79	4.27	2.46
Acot13	216	98.6	1.4	4.25	2.44
Nmi	88.3	45.2	1.24	4.25	2.44
Nrp2	1.7	11.6	-2.52	4.23	2.42
Mrc1	14.5	3.7	2.28	4.21	2.41
Tonsl	41.7	13.6	1.9	4.21	2.41
Fam221b	50	23.8	1.34	4.2	2.4
Calm1	189.9	116.3	0.99	4.19	2.39
Calm2	789.4	567.7	0.75	4.18	2.38
Tstd1	3.5	0	8.08	4.18	2.38
Ano3	0	4.9	-8.91	4.16	2.37
Psme1	166.4	107	0.93	4.16	2.37
Smtnl1	77	33	1.5	4.14	2.35
Anxa5	614.1	361.6	1.06	4.14	2.35
Rogdi	85.1	30.6	1.78	4.13	2.34
Eml1	0	2.5	-10.41	4.11	2.33
Psma1	196.1	118.4	1.01	4.11	2.32
Taf9b	9.1	0	8.29	4.11	2.32
Muc15	1.7	31.3	-3.87	4.1	2.32
Psmd10	130.9	47	1.77	4.07	2.29
Hhip	23	63.3	-1.19	4.07	2.29
Cmip	23.3	66.9	-1.23	4.06	2.28
Set	207.6	141.2	0.85	4.05	2.27
Gpx1	189.6	94.9	1.28	4.05	2.27
Uqcrq	323.3	121.7	1.69	4.03	2.25
Esrrb	0	2.4	-10.03	4.03	2.25
Mdh1	321.6	191.2	1.05	4.01	2.23
Lsm7	419.5	193.5	1.39	4.01	2.23
Trappc2l	254	110.3	1.47	3.99	2.22
Klhl9	164.1	105.9	0.92	3.98	2.21
Slc6a4	22.3	9.3	1.55	3.98	2.21
Sbpl	98.1	32.8	1.84	3.97	2.2
Myl6	835.1	540.5	0.9	3.97	2.2
Gpm6b	0	1.1	-8.71	3.96	2.19
Cdkn1a	33.3	111.7	-1.48	3.95	2.19
Ube2l6	90.1	34.5	1.7	3.94	2.18
Lgals1	195.2	59.1	2.01	3.94	2.17
Gstt2	96.1	38.1	1.62	3.92	2.16
Krt5	167.2	502	-1.32	3.92	2.16
Mrfap1	495.1	295.3	1.03	3.92	2.16
CR974586.5	509.7	204.8	1.61	3.91	2.16
Rps26-ps1	635.6	390.1	0.98	3.91	2.16
Ndufv2	148	95.8	0.91	3.91	2.16
Trp53inp1	16.1	46.4	-1.26	3.91	2.16
Galnt6	0	4.9	-8.78	3.91	2.16
Capza2	69.8	41	1.06	3.9	2.15
Clip4	12.4	45.1	-1.58	3.9	2.15
Cst3	305.6	164.6	1.17	3.9	2.15
Gem	55.8	179	-1.39	3.9	2.15
Mrps33	212.8	134.8	0.93	3.9	2.15
Pter	0	10.8	-9.5	3.9	2.15
Ndufa13	236.2	116.2	1.3	3.89	2.14
Ppef2	0	4.1	-9.37	3.88	2.14
Mob3c	0	5.7	-10.24	3.88	2.14
Tmem107	55.8	6.7	3.33	3.88	2.14
Tti2	0	3.9	-8.91	3.88	2.14
Rpl10	353.8	236.3	0.87	3.87	2.13
Tubb5	173	102.5	1.05	3.87	2.13
Ifi30	418.1	293.8	0.79	3.87	2.13
Bbx	5.1	16	-1.37	3.85	2.11
Gja1	213.7	130.3	1.01	3.84	2.11
Insl6	227.2	100.5	1.46	3.83	2.1
Il1r2	177.4	59.7	1.87	3.83	2.1
Lgals4	46.8	9.8	2.56	3.82	2.09
Dctpp1	104.9	36.9	1.78	3.82	2.09
Arf3	10.5	39.4	-1.64	3.81	2.09
Cstf2t	45.4	20.9	1.4	3.82	2.09
Gm15056	304	46.6	2.99	3.81	2.09
Lamtor5	186.3	77.5	1.55	3.82	2.09
Mrps14	94	54.1	1.08	3.81	2.09
Gpr88	0	7.6	-7.8	3.81	2.09
Nrip1	2.5	13.1	-2.12	3.81	2.09
Rpl38	1998.3	1348.8	0.84	3.81	2.09
Tmem176b	1013.8	772.8	0.68	3.81	2.09
Wdr83os	96	39	1.58	3.81	2.09
Sri	51.8	30	1.07	3.8	2.09
Ywhaz	431	294.7	0.84	3.8	2.09
Wfdc18	3746.8	2180.9	1.05	3.79	2.07
Ndufb9	589.3	322.9	1.16	3.78	2.07
Anxa3	22.8	6.1	2.2	3.77	2.06
Bnip3l	165.8	106	0.93	3.77	2.06
Mrpl18	223.9	100	1.45	3.77	2.06
Sdhd	160.9	50.1	1.97	3.77	2.06
Csf2rb	22.8	74.1	-1.42	3.75	2.04
Cldn13	134.5	32.8	2.33	3.74	2.03
Mmp13	0	5.6	-10.04	3.74	2.03
Rpsa	258.7	162.6	0.96	3.73	2.03
Fau	182.8	69	1.68	3.72	2.02
Zfp658	0	2.1	-9.05	3.72	2.01
Cib1	101	51.4	1.26	3.71	2.01
Cox7c	757.3	455.1	1.01	3.7	1.99
Spink5	10.7	40.7	-1.67	3.69	1.99
Spock2	3.4	22.1	-2.43	3.68	1.98
Gm5111	36.2	2.5	4.11	3.68	1.98
Skint10	439	281.1	0.92	3.68	1.98
Defb45	9.3	0	8.86	3.67	1.98
Atp5g1	51.9	27.6	1.19	3.66	1.97
Cryba4	12.6	0	9.81	3.65	1.96
Dgcr14	0	7.5	-7.67	3.65	1.96
Adcy6	0.5	6.5	-3.38	3.65	1.95
Gm5930	6.9	0	10.06	3.64	1.95
B2m	24043.3	20878.3	0.49	3.64	1.95
Ets2	8.3	36	-1.86	3.64	1.95
Spcs1	273.3	154.9	1.1	3.63	1.95
Rhoa	27.2	14.2	1.22	3.63	1.94
Ssr4	97	54.4	1.12	3.62	1.93
Cep112	9.9	1.9	2.7	3.62	1.93
Vdr	9.1	31.2	-1.5	3.6	1.92
Itgb8	11.8	33	-1.21	3.6	1.92
S100a16	213.7	135.5	0.96	3.6	1.92
Muc1	55.9	28.6	1.25	3.6	1.92
Supt4a	187.5	103.6	1.15	3.59	1.92
Taldo1	103.2	59.2	1.08	3.59	1.92
4930572O03Rik	7.6	0	9.56	3.59	1.91
Atp5f1	161.1	105.3	0.9	3.59	1.91
Cdkn1c	65.1	220.9	-1.5	3.59	1.91
Serpine2	1.9	15.2	-2.74	3.58	1.9
Plekha6	0.7	6	-2.91	3.57	1.89
Pfdn5	263.6	169.5	0.91	3.56	1.89
Eif4e2	35.1	16	1.43	3.56	1.89
Gm10263	456	233.8	1.24	3.55	1.88
Cct7	166.2	75.1	1.44	3.54	1.87
Cetn3	284.3	175.8	0.99	3.54	1.87
Mt1	1327.4	888.5	0.85	3.54	1.87
Nsmce2	154	84.7	1.16	3.54	1.87
Rpl3	352.8	118.5	1.86	3.54	1.87
Mfap3l	0.3	7.2	-4.5	3.53	1.87
Trappc4	119.5	45.1	1.69	3.53	1.86
Serpina3n	0.8	44.2	-5.48	3.52	1.86
Chchd1	346.7	192.1	1.13	3.52	1.86
Sf3b6	291.5	165.3	1.1	3.52	1.86
Fgf1	0.4	10.9	-4.52	3.52	1.86
Atp5a1	192.2	128.6	0.85	3.51	1.85
Epb4.1l3	18.9	53	-1.22	3.51	1.85
Hnrnpc	220.2	148.1	0.86	3.51	1.85
Hmgn3	213.4	137.8	0.92	3.51	1.85
Mif	644.6	364.3	1.1	3.5	1.85
Fam214b	0	5.6	-8.44	3.5	1.85
Cox7a2l	332.2	184.8	1.13	3.5	1.84
Ndn	0.1	18.7	-6.97	3.49	1.84
Mkrn2os	25.5	7.7	2.01	3.49	1.84
Mrpl33	658.4	419.6	0.92	3.49	1.84
Dazap2	162.6	94.1	1.09	3.49	1.84
Aldh4a1	1.3	8.7	-2.47	3.48	1.83
Rpl4	1438.7	1079.6	0.7	3.48	1.83
Zfand5	18.9	57.6	-1.32	3.47	1.83
Rnf17	0	2.5	-9.83	3.47	1.83
Slc6a6	14	45.1	-1.4	3.47	1.83
Rps17	565.9	378.7	0.85	3.47	1.83
Rgn	9	0	10.26	3.47	1.83
Cd40	95.7	60.7	0.94	3.46	1.82
Gnb1	108.2	73.1	0.86	3.46	1.82
Polr3e	0.1	5.7	-5.07	3.45	1.81
Fndc7	22.7	11.1	1.31	3.44	1.8
Cct4	53	29.9	1.1	3.44	1.8
Psmc5	170.2	101.1	1.04	3.43	1.8
Hbb-bs	28.4	1.9	4.19	3.43	1.8
Fkbp3	175.2	86.7	1.28	3.42	1.79
Ahnak	9.2	20.7	-0.88	3.41	1.78
Erich3	0	1	-9.35	3.41	1.78
Sgpl1	42.3	89.3	-0.8	3.41	1.78
Cnih4	44.6	19.4	1.48	3.4	1.77
Mpz	0	6.1	-8.26	3.4	1.77
Csnk1a1	25.7	56.1	-0.84	3.4	1.77
Atox1	1276.5	890.3	0.79	3.4	1.77
P2ry14	1.9	8.1	-1.82	3.4	1.77
Fabp6	505.4	235	1.39	3.38	1.76
Lsp1	46.6	21.8	1.39	3.38	1.76
Tnc	57.9	129.5	-0.88	3.38	1.76
Oaz1	138.9	82.4	1.04	3.38	1.75
2810417H13Rik	42.6	16.4	1.65	3.35	1.73
Daw1	0	5.8	-9.8	3.35	1.73
Dynll1	211	147.4	0.8	3.35	1.73
Igf2	0.4	12.2	-4.57	3.35	1.73
Pet100	168.7	92.2	1.15	3.35	1.73
Pitpnm2	0	2.6	-6.75	3.35	1.73
Pkp1	7.2	28.3	-1.68	3.35	1.73
Sprr3	20.1	0	11.06	3.35	1.73
Fam188b	18.2	4.6	2.24	3.35	1.73
Fcf1	161.3	86.3	1.2	3.34	1.73
Ncapg	13.4	3	2.47	3.34	1.73
Mkrn2	19.4	0.5	5.71	3.34	1.73
Snrpe	254.6	145.6	1.08	3.32	1.7
Phf5a	133.3	45.1	1.85	3.3	1.69
Glod5	24.3	0	10.46	3.3	1.69
Slirp	87.6	53.5	0.98	3.29	1.68
Chac2	46.7	13	2.12	3.29	1.68
Omt2b	23.5	0.3	6.65	3.28	1.68
Rabl3	0	5.8	-9.04	3.28	1.68
Ocm	10.5	0	9.3	3.28	1.67
Uap1	95.6	64.9	0.84	3.27	1.66
Def6	0.1	6.7	-5.25	3.27	1.66
Gm266	0	12.9	-7.88	3.27	1.66
Ocrl	0	3.8	-6.36	3.26	1.66
Rnf14	22.7	6.7	2.07	3.26	1.66
Snx10	69.1	40.8	1.05	3.26	1.66
Inpp5b	24.7	12.3	1.29	3.25	1.66
Ddx17	21.6	53.6	-1.03	3.25	1.65
Sugt1	100.2	56.2	1.12	3.25	1.65
App	157.6	324	-0.76	3.23	1.64
Ppbp	90.9	1.2	6.57	3.23	1.64
Slco2a1	8.2	25.1	-1.34	3.23	1.64
Smim6	14.5	0	10.25	3.23	1.64
Rpp21	82.8	28.9	1.81	3.23	1.63
Sec61a1	42.7	17.9	1.55	3.23	1.63
Wfdc17	458	234.3	1.23	3.23	1.63
Ccdc38	3.7	0	6.81	3.22	1.63
Pou3f2	0	2	-9.64	3.22	1.63
Krtcap2	112.9	58.5	1.24	3.22	1.63
Jmjd1c	10.5	24.4	-0.94	3.21	1.63
Neurod4	0	10.5	-7.84	3.21	1.62
1810037I17Rik	359.8	232.2	0.92	3.2	1.62
Nptn	8	28.2	-1.55	3.2	1.62
Fndc3b	2	9	-1.89	3.19	1.61
Prox1	0	2.4	-7.26	3.19	1.61
Med21	129.9	72.5	1.11	3.18	1.6
Blnk	50.4	31.3	0.97	3.17	1.59
Hpn	0	3.1	-6.98	3.17	1.58
Gmnn	50.8	15.1	2.06	3.16	1.58
Il11ra1	91.2	62.5	0.83	3.16	1.58
Il1rn	53.7	34.7	0.92	3.16	1.58
Sf1	4.9	16.8	-1.54	3.16	1.58
Nefm	2.3	18.7	-2.71	3.15	1.58
Tmem184b	0.8	16.7	-4.1	3.15	1.58
Thbs3	0	3.3	-10.16	3.15	1.57
Dstn	237.8	173.8	0.73	3.15	1.57
Bola2	62.9	28	1.45	3.14	1.56
Anxa1	275.6	171.9	0.95	3.13	1.56
Atf4	55.9	151.9	-1.18	3.12	1.55
Bud31	97.5	53.5	1.15	3.12	1.55
Rimkla	3.3	0.1	5.22	3.12	1.55
Rnf11	16.5	42.2	-1.08	3.12	1.55
Gm8797	184.5	74.2	1.6	3.11	1.54
Mtch2	21.2	11.6	1.16	3.1	1.53
Ndufs6	375.1	210.6	1.11	3.1	1.53
Ereg	0	7.1	-11.01	3.1	1.53
Dmpk	3.4	20.6	-2.33	3.1	1.53
Fabp4	138.5	84.8	0.97	3.09	1.53
Hmx1	0	3.2	-8.49	3.1	1.53
Acsf3	0	4.3	-7.78	3.09	1.53
Zfp619	0	2.5	-10.06	3.09	1.53
Nfasc	2	7.8	-1.66	3.09	1.52
Nfe2l1	14	36.1	-1.1	3.08	1.52
Pdhb	162.9	69.6	1.51	3.08	1.52
Psors1c2	156.9	61.1	1.66	3.08	1.52
Ccnb1ip1	15.2	0	11.01	3.08	1.52
Ttc28	0.1	2.3	-4.78	3.08	1.52
Tnfsf9	92.1	23.4	2.29	3.08	1.52
Lsm3	142.5	73	1.23	3.08	1.52
Ost4	532.6	346.5	0.89	3.07	1.52
Psmb7	229	124.8	1.17	3.07	1.52
Tmc4	54.6	28.6	1.23	3.07	1.52
Mast4	3.1	8.8	-1.2	3.07	1.52
Chmp4b	7.8	36.8	-2	3.07	1.51
Tinagl1	1	16	-3.74	3.06	1.51
Erbb2ip	36.6	78.3	-0.82	3.05	1.5
Trp53bp1	7.8	3.7	1.36	3.05	1.5
Tmem200a	0	7.4	-9.49	3.04	1.49
Tab2	8.3	29.1	-1.55	3.04	1.49
Tmbim6	187.6	126.2	0.87	3.03	1.48
Prrx1	0.2	11.2	-5.34	3.03	1.48
Csn1s2a	20.6	4.8	2.37	3.02	1.48
Psmc6	150.6	97.2	0.92	3.02	1.48
AF529169	0	4.1	-6.38	3.02	1.47
Atmin	0.1	5.5	-5.22	3.02	1.47
Hexim1	1.4	16.6	-3.34	3.02	1.47
Lpo	147.5	98.9	0.87	3.02	1.47
Med11	173.3	98	1.1	3.02	1.47
Eif3e	289.2	193.8	0.86	3.01	1.47
Snrpd3	36.3	14.7	1.57	3.01	1.47
Scel	0	4.6	-9.96	3	1.46
Atp6v1f	339.9	245	0.75	3	1.46
Tmem128	75.3	37.5	1.29	2.99	1.46
Nop10	316.6	163	1.23	2.99	1.45
Ttc14	6.5	18.1	-1.2	2.99	1.45
Iapp	188.8	90.3	1.33	2.99	1.45
Tmppe	1.4	8.4	-2.29	2.99	1.45
Rhod	0	6.1	-9.55	2.98	1.45
Dpy30	331.7	195.6	1.04	2.98	1.45
Frmpd4	0	1.2	-9.7	2.98	1.44
Iffo2	0	3.3	-6.11	2.98	1.44
Mettl2	0	3.4	-6.26	2.98	1.44
Sirt3	0	9.3	-10.03	2.97	1.44
Ceacam11	9.7	0	9.83	2.97	1.44
Tm2d2	57.4	15.2	2.2	2.96	1.43
Smim1	0	1.1	-8.86	2.95	1.42
Enah	4.3	11.6	-1.15	2.95	1.42
Baz2b	8.2	19.4	-0.96	2.94	1.41
Tomm5	122.8	56.7	1.39	2.94	1.41
Vma21	16.1	6.9	1.5	2.93	1.41
Vbp1	84.2	41.5	1.32	2.93	1.41
Tceb3	34	19.3	1.11	2.93	1.4
Vim	67.4	47.4	0.79	2.93	1.4
Psmb10	230.6	130.9	1.11	2.93	1.4
Xpr1	2.6	9.1	-1.54	2.92	1.4
Rpl22l1	224.2	143	0.92	2.91	1.39
Eif6	33.5	14.3	1.5	2.91	1.39
Gramd2	0	2.3	-9.95	2.91	1.39
Ggh	56	27.3	1.32	2.91	1.38
Cdk1	43.8	17.8	1.59	2.9	1.38
Gdf6	0	4.6	-10.16	2.89	1.37
Tma7	578.1	459.9	0.6	2.89	1.37
Wdr61	43	24.6	1.09	2.89	1.37
Arrdc2	1.6	13.6	-2.87	2.89	1.37
Runx1	1.7	10.7	-2.42	2.88	1.37
Ywhaq	91.4	59.4	0.9	2.88	1.36
Ece1	1.1	12.4	-3.19	2.88	1.36
Plp2	65.8	26.4	1.59	2.87	1.36
R3hdm2	3.2	19.8	-2.41	2.87	1.36
Sft2d2	5.9	19.2	-1.41	2.87	1.36
Zfp36	36.4	112.4	-1.34	2.87	1.36
Aph1a	0	3.1	-9.55	2.87	1.36
Btg1	265.9	172.3	0.92	2.87	1.36
Hbb-y	11.1	0.3	5.25	2.87	1.36
Txndc9	23.9	14	1.06	2.87	1.36
Arl8b	82.6	49.1	1.05	2.86	1.35
Txndc15	69.6	32.9	1.37	2.85	1.35
Ccndbp1	34.6	16.9	1.32	2.85	1.34
Arhgap9	0	7.6	-8.32	2.85	1.34
Ccl20	287.9	123.2	1.46	2.85	1.34
Tbc1d4	44.4	29.2	0.89	2.85	1.34
Tmprss11d	58.4	18.9	1.94	2.85	1.34
Saa1	152.8	64.1	1.55	2.84	1.34
Sh2d4a	1	16.4	-3.71	2.84	1.33
Tshz2	0	1.1	-9.27	2.84	1.33
Fos	128.7	401.8	-1.36	2.83	1.33
Scgb1a1	253.4	100.9	1.59	2.83	1.33
H2-M1	4.5	0	8.75	2.83	1.33
BC031181	181	81	1.45	2.82	1.32
Eif3d	70.4	30.7	1.49	2.82	1.32
Ndufs7	85.5	26.4	1.98	2.82	1.32
Caprin2	0.1	3.7	-4.8	2.82	1.32
Hhat	4.9	1.3	2.15	2.82	1.32
Nav2	2.9	8	-1.18	2.82	1.32
Srsf3	99.7	69.2	0.81	2.82	1.32
Tmem176a	400.5	298.8	0.7	2.82	1.32
Fgfr1	0.1	3.4	-4.53	2.82	1.32
Ndufb10	253.6	162	0.93	2.81	1.32
Akr1c21	9.5	0.1	6.46	2.81	1.32
Emc9	0	1.8	-8.26	2.81	1.32
1110007C09Rik	0	6.1	-8.46	2.81	1.31
Limk2	4.5	19.1	-1.81	2.8	1.31
BC048403	0	3.6	-9.66	2.8	1.31
Prrx2	0	4.8	-9.39	2.8	1.31
Tspan3	127.3	272.6	-0.83	2.8	1.31
Rps25	2200.9	1710.8	0.64	2.79	1.3
