# Supplementary material for: Indispensable epigenetic control of thymic epithelial cell development and function by polycomb repressive complex 2
Source: Nat Commun. 2021 Jun 24;12:3933. doi: 10.1038/s41467-021-24158-w (PMC8225857; doi:10.1038/s41467-021-24158-w)
Supplement: Supplementary file 5 — Supplementary Data 2. [file 41467_2021_24158_MOESM5_ESM.xlsx]

## Sheet: S5
Eed_zsG_neg_mTEChi vs. WT_mTEChi differentially expressed genes
gene_name	Eed_zsG_neg_mTEChi_FPKM	WT_mTEChi_FPKM	log2_fold	-log10_p	-log10_q
Ifitm3	3841.8	1581.6	1.41	18.09	13.78
Ifi27l2a	1818.6	664.6	1.58	15.71	11.69
Fos	128.7	21.8	2.71	14.95	11.11
Rps19	774.1	421.3	1.01	11.84	8.13
Krt14	201.6	79.9	1.47	11.25	7.63
Bcl2a1d	703.4	292.9	1.4	10.37	6.99
Clu	250.5	125.2	1.14	10.35	6.99
Mdk	258.9	86.2	1.73	10.3	6.99
Mgst1	124	27.8	2.28	10.38	6.99
Sepw1	1370.1	705.8	1.1	10.32	6.99
Bcl2a1b	479.7	176.5	1.58	10.02	6.75
Ly6a	417.6	197.1	1.23	9.69	6.46
Tubb5	173	72.8	1.4	9.64	6.44
Gja1	213.7	94.6	1.34	9.36	6.19
Rpl32	5245.9	2860.2	1.01	8.93	5.79
H3f3b	1119.9	693.6	0.84	8.78	5.69
Sgpl1	42.3	108.6	-1.22	8.77	5.69
Rps9	732.3	374.7	1.11	8.7	5.64
Egr1	55.3	15.9	1.94	8.66	5.62
Spock3	12	44.3	-1.74	8.34	5.32
Hmgb1	126.2	70.1	0.99	7.77	4.84
Rps14	1870.3	1112.5	0.89	7.82	4.84
Slc25a5	654.5	373.6	0.95	7.81	4.84
Trex1	33.1	5.8	2.68	7.79	4.84
Ifitm2	1012.8	562.5	0.99	7.6	4.68
Ly6e	616.9	377.8	0.85	7.58	4.68
Ccdc146	0	7.5	-7.08	7.56	4.68
Lpo	147.5	72.3	1.18	7.51	4.64
Rpl18a	1382.5	810.5	0.91	7.48	4.63
Tmem53	6.7	0	8.16	7.38	4.55
Npm1	515.3	321.8	0.82	7.35	4.53
Jun	90.9	31.7	1.68	6.97	4.17
Mgp	127.5	21	2.72	6.95	4.16
CR974586.3	910.3	450.6	1.15	6.81	4.02
Atp6v0e2	0	13.5	-10.94	6.75	3.98
Rps23	1528.8	940.1	0.84	6.61	3.85
Ywhae	803.9	511.5	0.8	6.59	3.85
Atp5o	308.6	157.4	1.11	6.51	3.78
Gm5148	137.5	71.1	1.08	6.39	3.67
Eef1d	54.6	27.1	1.16	6.34	3.63
Nme2	215.3	80.6	1.56	6.15	3.45
Rplp0	1159.5	688.2	0.9	6.12	3.43
Cdkn1c	65.1	260.1	-1.87	6.1	3.42
Rps3a1	2141.8	1405.7	0.75	6.03	3.36
Dnaja1	100.4	53.2	1.07	5.96	3.3
Skp1a	262.7	156.5	0.89	5.95	3.3
Sema3c	0	3.5	-8.67	5.93	3.29
Lifr	15.8	5.4	1.68	5.88	3.26
Rpl41	4445.6	2925.2	0.74	5.88	3.26
Krt5	167.2	73.1	1.33	5.84	3.23
Rsrp1	46	108.9	-1.11	5.84	3.23
Atp6v0b	117.5	52	1.33	5.77	3.17
PISD	13.6	48.8	-1.69	5.76	3.17
Tmem27	0	13.6	-10.69	5.74	3.16
Aoc1	18.6	56.7	-1.49	5.73	3.15
Krt8	281.3	563.6	-0.87	5.65	3.1
Metrnl	9.6	55.8	-2.41	5.66	3.1
Rps3	336.4	215.3	0.79	5.65	3.1
Slc52a2	0	5.1	-10.08	5.64	3.09
Anxa2	118.1	66.9	0.96	5.62	3.09
2810417H13Rik	42.6	14	1.74	5.61	3.08
Wfdc18	3746.8	1969.1	1.06	5.57	3.05
Dusp1	33.9	8	2.23	5.56	3.05
H2-DMa	263.5	131.4	1.16	5.55	3.05
Oaz1	138.9	70.9	1.12	5.55	3.05
H2-M3	153.4	66	1.37	5.5	3.03
Lpar1	53.2	24.1	1.29	5.53	3.03
Rps5	816.7	495.3	0.86	5.51	3.03
Tgtp2	49.1	19.9	1.43	5.5	3.03
Zfp579	0	4	-7.53	5.52	3.03
Atp1b1	50.5	107.6	-0.96	5.47	3.02
Ubb	1156.7	710.6	0.85	5.47	3.02
Uba52	787	522	0.73	5.45	3
Psma5	262.9	149.8	0.95	5.41	2.96
Dcn	96.4	39	1.45	5.37	2.93
Gbp2	66	18.9	1.95	5.33	2.91
Nop58	20.2	9.9	1.19	5.34	2.91
Psmb6	443.8	245.2	1	5.27	2.85
Cxcl9	311.3	179.9	0.94	5.26	2.85
Rps11	3620.8	2393.3	0.74	5.25	2.84
Ssr1	42.6	18.4	1.36	5.21	2.81
Rpl18	71.3	36.8	1.09	5.18	2.78
Hmgb2	159.2	97.1	0.84	5.13	2.74
Epb4.1l3	18.9	53.2	-1.36	5.13	2.74
Cd74	23755.7	16357.2	0.69	5.1	2.72
Smad4	31.3	90.4	-1.4	5.04	2.66
Prdx2	230.4	127.8	0.99	5.02	2.64
Usp18	399.9	229.8	0.95	5.01	2.64
Map3k7	3.8	13.9	-1.74	5	2.64
Prdx6	44.7	15.3	1.7	4.98	2.62
Cep85	109.7	308.1	-1.37	4.93	2.57
Tmsb10	630.2	351.2	0.98	4.92	2.57
Gm8730	132.1	58.4	1.32	4.91	2.57
Gpm6b	0	2.7	-10.21	4.91	2.57
Park7	193.3	95.3	1.16	4.91	2.57
Daam2	0	2.1	-9.92	4.88	2.55
Zak	26.3	14.6	1	4.81	2.49
Gpx4	110.3	49.8	1.28	4.8	2.48
Spink5	10.7	39.6	-1.76	4.8	2.48
Psmb3	198.3	101.1	1.11	4.76	2.44
Ccdc88a	37	72	-0.82	4.73	2.43
Fam43a	0.1	6.5	-5.88	4.74	2.43
Psma2	602.4	351.7	0.92	4.74	2.43
Exd1	0	2.3	-10.11	4.71	2.42
Sh3pxd2a	3.2	9.8	-1.49	4.72	2.42
Rpl23a	1448.2	808.3	0.97	4.71	2.42
Emp2	57.7	23.5	1.44	4.7	2.41
Idh1	81.8	34.5	1.4	4.68	2.4
Il1r2	177.4	63.4	1.64	4.66	2.39
Kras	11.1	31.4	-1.38	4.6	2.32
Ldhb	383.1	238.2	0.83	4.59	2.32
Hspa8	718.6	410.4	0.98	4.57	2.3
Lars2	100	65.8	0.75	4.54	2.28
Khdrbs2	0	1.6	-10.34	4.53	2.27
Set	207.6	137.9	0.74	4.52	2.26
Zfp658	0	5.3	-10.51	4.51	2.26
Anxa5	614.1	365.3	0.9	4.49	2.25
Pcdhb17	2.8	0	7.44	4.49	2.25
Psmb9	68.7	36.9	1.05	4.48	2.24
Psmd14	107.4	54.6	1.12	4.47	2.23
H2afz	581.3	278.1	1.2	4.46	2.23
Rps7	1320.2	858.5	0.75	4.46	2.23
Tmem173	146.7	71.3	1.2	4.44	2.22
Itsn2	13.6	34.7	-1.21	4.41	2.19
Slc7a11	17.6	8.2	1.24	4.41	2.19
Fam60a	36.6	12.1	1.75	4.37	2.16
Hint1	366.4	219.6	0.88	4.37	2.16
Cks1b	170.3	54.9	1.78	4.36	2.16
Rps28	751.7	508	0.7	4.37	2.16
Anxa1	275.6	158.3	0.93	4.34	2.14
Muc15	1.7	26.5	-3.76	4.33	2.14
Ccl25	252.6	501.6	-0.85	4.29	2.1
Rpl11	306.8	152	1.15	4.29	2.1
Wbp5	207.2	96.2	1.24	4.28	2.09
Ndufa11	228.2	136	0.88	4.27	2.09
Rpl36	868.6	458.6	1.05	4.27	2.09
Hpgd	76.2	28.6	1.54	4.25	2.07
Stmn1	234.3	125.9	1.05	4.24	2.06
Hnrnpc	220.2	142.3	0.79	4.23	2.06
Ano3	0	3.7	-8.69	4.19	2.03
Cd63	640.8	410.4	0.8	4.19	2.02
Adm	93	48.9	1.07	4.15	1.99
Grp	25.2	86.7	-1.63	4.15	1.99
Ifitm1	156.8	47.1	1.86	4.13	1.98
Banf1	302.5	169.3	0.98	4.09	1.94
Sspo	8.5	18.6	-1	4.07	1.92
Ppef2	0	4	-9.49	4.07	1.92
Calcb	1344.9	806.3	0.9	4.05	1.92
Lctl	3.1	0	9.47	4.06	1.92
Ndufa13	236.2	123	1.08	4.06	1.92
Rpl37a	917.1	597.6	0.75	4.06	1.92
Rpl34	302.3	199.9	0.74	4.04	1.91
Arrdc2	1.6	17.1	-3.34	4.01	1.89
Prl7d1	0	129	-13.4	4.01	1.89
Cfap126	0.1	16.3	-7.99	4	1.88
Lgals9	80.6	28.3	1.65	3.99	1.88
Prelid1	32.4	105.5	-1.57	3.99	1.88
Smpdl3a	41	109.6	-1.28	3.98	1.87
Ly6d	591.1	349.4	0.91	3.98	1.87
Mif	644.6	364.8	0.96	3.97	1.86
Rpsa	258.7	164.1	0.81	3.92	1.81
Grap	31.1	85	-1.3	3.92	1.81
Fstl1	29.5	13.9	1.24	3.91	1.81
Il2rg	224.7	118.6	1.08	3.89	1.79
Cela1	0	9.3	-9.64	3.86	1.77
Csnk1a1	25.7	49.5	-0.79	3.87	1.77
Rps16	1047.8	686.2	0.74	3.86	1.77
Esrrb	0	1.4	-9.36	3.86	1.77
Vta1	69.4	28.2	1.45	3.86	1.77
Cct5	186.8	115.3	0.85	3.85	1.76
Sec11a	65.8	39.7	0.88	3.83	1.76
Rrm2	38	7.9	2.4	3.83	1.75
Stat1	57.6	33.5	0.92	3.81	1.74
Creld2	58.5	146.4	-1.19	3.79	1.73
Ndufs7	85.5	26.7	1.83	3.8	1.73
Rps4x	748.8	515.9	0.67	3.79	1.73
Snrpd2	543.2	349.7	0.77	3.79	1.73
Lyg1	0	14.5	-9.97	3.78	1.72
Col12a1	8.7	4.3	1.16	3.77	1.72
Spt1	35.2	200.1	-2.36	3.77	1.72
Eml1	0	1.1	-9.3	3.76	1.71
Jrk	1.2	0	6.48	3.76	1.71
Mmp13	0	4.3	-9.81	3.76	1.71
Sec61a1	42.7	18.6	1.35	3.77	1.71
Ptgs2	59.8	115.7	-0.82	3.76	1.71
Polr2g	321.9	186	0.94	3.73	1.69
Olfr1370	9.5	0	9.67	3.72	1.69
Aldh4a1	1.3	7.3	-2.35	3.72	1.69
Pamr1	4.6	15.9	-1.65	3.72	1.69
Tti2	0	2.3	-8.31	3.72	1.69
Mfap3l	0.3	6.1	-4.4	3.71	1.68
Rpl7	689.4	505.2	0.59	3.7	1.67
Dgcr14	0	5.8	-7.45	3.68	1.66
Fam69a	40.2	11.1	2	3.67	1.66
Hba-x	228.1	74.3	1.77	3.68	1.66
Prdx1	392.3	255.1	0.77	3.67	1.66
Ptpn20	3.7	0	9.99	3.67	1.66
S100a11	1940.7	1336.2	0.67	3.68	1.66
Slc25a17	142.6	73.1	1.11	3.68	1.66
Wdr63	0.1	6.1	-6.32	3.67	1.66
Pacsin2	21.6	46.8	-0.97	3.66	1.65
Ppib	366	232.9	0.79	3.66	1.65
Il1f9	0	14	-10.83	3.65	1.65
Snrpe	254.6	147.1	0.93	3.65	1.65
Klk1b27	0.1	22.8	-7.17	3.65	1.65
Med10	216.5	81.2	1.56	3.63	1.63
Cyba	941.3	606.9	0.78	3.62	1.63
Krtcap2	112.9	59.5	1.07	3.62	1.63
Cyp4f14	0	3.1	-9.21	3.6	1.62
Ndst1	0	1.2	-7.67	3.6	1.62
Serinc3	40.1	80.9	-0.86	3.57	1.59
Itgb8	11.8	27	-1.06	3.56	1.58
Ece2	3.3	0.1	5.44	3.55	1.57
Uevld	5.3	0.7	3.1	3.55	1.57
Nudt6	1.8	0	7.06	3.54	1.57
Arhgdib	373.9	205.8	1	3.54	1.56
Galnt6	0	2.2	-7.77	3.53	1.56
Def6	0.1	6.4	-5.3	3.53	1.56
Fosb	16	1.3	3.79	3.53	1.56
Orm1	5.1	64.4	-3.55	3.52	1.55
Dock10	10.4	19.4	-0.76	3.51	1.55
Zfp36l1	19.4	8.3	1.35	3.5	1.54
Bag1	27.4	78.2	-1.37	3.5	1.54
AA467197	37.3	106.7	-1.38	3.49	1.53
H2-M2	371.5	262.1	0.64	3.49	1.53
Mob3c	0	2.2	-9	3.49	1.53
P2ry14	1.9	6.6	-1.66	3.49	1.53
Rps25	2200.9	1592.2	0.6	3.47	1.52
Psma7	235.8	165.2	0.66	3.46	1.52
Apoe	58.2	26.3	1.26	3.45	1.51
Cpeb4	17.5	36	-0.89	3.45	1.51
Hnrnpa2b1	410.2	305.8	0.57	3.45	1.51
Pitpnc1	15.2	32.9	-0.98	3.45	1.51
Fam214b	0	3.8	-8.05	3.45	1.51
Ifi44	25.4	13.4	1.06	3.45	1.51
Enkur	1.3	27.4	-4.34	3.44	1.51
Mettl2	0	4.5	-6.77	3.44	1.51
Ndufa4	2768.6	2010.8	0.6	3.44	1.51
Vwa5b1	0	1.1	-9.39	3.44	1.51
Bmx	0.6	12	-4.08	3.43	1.51
Fgf14	1	11.4	-3.4	3.43	1.51
Setmar	4	0	9.23	3.43	1.51
B2m	24043.3	20240.3	0.39	3.42	1.5
Dio1	45.1	99.9	-1.02	3.42	1.5
H3f3a	108.6	74.3	0.69	3.41	1.49
Srxn1	15.5	43.1	-1.36	3.41	1.49
Aadac	52	12.1	2.26	3.39	1.48
Gbp3	42.9	15.1	1.65	3.39	1.48
Ccdc160	0	6.7	-9.65	3.37	1.47
Dmgdh	0	5.6	-9	3.37	1.47
Hpn	0	3.1	-7.09	3.38	1.47
Psme2b	350.3	228.2	0.77	3.38	1.47
Tmprss11d	58.4	20.6	1.67	3.37	1.47
Xrn2	53.3	29.2	1.03	3.37	1.47
Psma6	574.9	391.4	0.71	3.36	1.46
Il18r1	14.2	33.3	-1.07	3.35	1.45
Atp5c1	270	180.8	0.74	3.35	1.45
Sumo1	306.3	209	0.69	3.34	1.44
Ddx17	21.6	45.3	-0.92	3.33	1.44
Ppia	551	346.4	0.83	3.34	1.44
Adsl	14.1	4.8	1.69	3.33	1.44
Sel1l3	4.9	13.3	-1.29	3.33	1.44
Tmppe	1.4	7.3	-2.24	3.33	1.44
Prox1	0	2.2	-7.23	3.32	1.44
Ssr2	194.8	95.2	1.18	3.32	1.43
Rpl39	445.6	309.4	0.66	3.31	1.43
Ncl	103.9	76.5	0.58	3.3	1.42
Nubp2	70.3	19.6	2	3.3	1.42
Polr3e	0.1	3.9	-4.63	3.3	1.42
Adcy6	0.5	4.3	-2.91	3.28	1.41
Col6a3	0.1	2.1	-4.49	3.28	1.41
Paics	51.6	22.8	1.34	3.28	1.41
Rps17	565.9	387.3	0.68	3.28	1.41
Emc9	0	3.2	-9.29	3.27	1.4
Cct3	38.9	22.7	0.91	3.27	1.4
Gpr88	0	2.9	-6.58	3.27	1.4
Ccdc162	1.4	8.8	-2.52	3.26	1.4
Tspan32	0	2.3	-8.99	3.26	1.4
Rps20	298.9	209.7	0.64	3.23	1.37
Gng10	10.2	0.4	4.81	3.23	1.37
Alcam	25.4	51	-0.87	3.22	1.36
Hspe1	520.2	365.1	0.65	3.22	1.36
Cyb5a	200.2	141.9	0.64	3.21	1.36
Pdlim4	13	38.9	-1.46	3.21	1.36
CT868723.2	78.5	16.8	2.35	3.21	1.36
Lyz1	24.9	76.5	-1.46	3.21	1.36
Ppp1r15a	42.9	19.9	1.25	3.19	1.34
Spcs1	273.3	169.3	0.83	3.19	1.34
Psmc4	155.4	84.2	1.04	3.18	1.34
4933425L06Rik	1.8	0	8.41	3.18	1.34
Arf3	10.5	28.5	-1.31	3.18	1.34
Gm10033	7.1	0	8.6	3.18	1.34
Ostf1	14.1	33.8	-1.13	3.18	1.33
Psme2	513.1	359.3	0.67	3.17	1.33
Rbbp6	11	22	-0.87	3.17	1.33
Cfl1	212	144.6	0.71	3.16	1.33
Adgb	27.6	55.1	-0.85	3.16	1.32
Akap9	8.6	15.4	-0.71	3.15	1.32
Il2ra	38.5	19.7	1.1	3.15	1.32
Mpz	0	3.2	-7.46	3.15	1.32
Tmem150c	9.3	2.9	1.83	3.15	1.32
Xaf1	34.3	16.9	1.15	3.14	1.32
Ppp1r2	25.8	60.6	-1.09	3.14	1.31
Slco1a6	13.1	0.1	7.8	3.14	1.31
Mrgprb5	5.9	0	9.07	3.13	1.31
