# Supplementary material for: Indispensable epigenetic control of thymic epithelial cell development and function by polycomb repressive complex 2
Source: Nat Commun. 2021 Jun 24;12:3933. doi: 10.1038/s41467-021-24158-w (PMC8225857; doi:10.1038/s41467-021-24158-w)
Supplement: Supplementary file 6 — Supplementary Data 3. [file 41467_2021_24158_MOESM6_ESM.xlsx]

## Sheet: S6
Eed_zsG_pos_mTEChi vs. WT_mTEChi differentially expressed genes
gene_name	Eed_zsG_pos_mTEChi_FPKM	WT_mTEChi_FPKM	log2_fold	-log10_p	-log10_q
Fos	401.8	21.8	4.07	31.22	26.91
Cd52	208.9	1224.8	-2.69	26.13	22.11
Krt5	502	73.1	2.65	21.58	17.75
Skint2	33.8	191.9	-2.64	19.07	15.36
Hspb11	39	163.6	-2.21	18.83	15.27
Lgals2	45.1	428	-3.4	18.81	15.27
Jun	249.7	31.7	2.85	18.73	15.26
Egr1	128.3	15.9	2.88	18.15	14.74
Igf1	125	36.6	1.63	17.11	13.75
Resp18	40.2	353.3	-3.28	16.67	13.36
Ubd	4406.1	9110.8	-1.19	16.07	12.79
Hspa1b	177	26.6	2.61	14.47	11.23
Hspa1a	235.6	46.9	2.2	12.95	9.75
Dusp1	102.6	8	3.55	12.78	9.61
Ly6a	567.8	197.1	1.39	12.33	9.19
Nostrin	30.6	121.1	-2.13	12.25	9.14
Serpinb12	14.2	83.8	-2.7	12.08	9
Clu	324.5	125.2	1.24	12.05	8.99
Tmsb4x	2111.4	4196.4	-1.13	11.92	8.88
Dppa3	106.2	758.3	-2.97	11.86	8.86
Zfp36l1	56.5	8.3	2.63	11.85	8.86
Serpinb6a	14.2	52.3	-2.02	11.83	8.86
Actr2	185	378.4	-1.17	11.75	8.8
Reg3g	426	1555.3	-2.01	11.72	8.79
Crip1	67.5	176.4	-1.52	11.56	8.64
Krt14	247	79.9	1.49	11.5	8.6
Hes1	127.9	26.6	2.13	11.16	8.28
Spock3	11.6	44.3	-2.07	11.07	8.2
Mgp	266.3	21	3.54	11.04	8.19
Tff3	50.5	371.7	-3.01	10.6	7.76
Saa3	162.3	716.1	-2.28	10.38	7.56
Lypd8	33.7	204.1	-2.73	9.97	7.16
Gem	179	45	1.85	9.83	7.03
Anxa10	1.8	58.2	-5.15	9.66	6.89
Lifr	27.3	5.4	2.2	9.67	6.89
Prap1	13.3	233.8	-4.26	9.62	6.86
Cadps	35.6	97.6	-1.6	9.5	6.75
Ccl27a	40.7	103	-1.47	9.41	6.68
Nup85	74.2	147.7	-1.13	9.41	6.68
Apoe	128.9	26.3	2.16	9.25	6.54
H2-Aa	2571.5	4304.1	-0.88	9.19	6.49
Nsmce1	106.2	258.9	-1.42	8.93	6.24
Agr2	0	32.8	-10.03	8.89	6.22
Fabp4	84.8	235	-1.61	8.89	6.22
Clca3a2	221.1	73	1.46	8.84	6.18
Mrpl38	109.2	231.4	-1.23	8.63	5.98
2210407C18Rik	43.3	173.4	-2.13	8.51	5.88
Ly6d	991.6	349.4	1.37	8.51	5.88
Prr13	194.3	418.2	-1.25	8.46	5.84
Cnnm1	9.5	31.4	-1.87	8.44	5.83
S100a1	257.3	550.9	-1.24	8.39	5.78
2200002J24Rik	0	124.4	-11.67	8.37	5.77
Sh3bgrl3	307	636.2	-1.19	8.34	5.75
Ccl21c	131.4	16.3	2.87	8.31	5.73
Smpdl3a	30.1	109.6	-2.02	8.23	5.66
Apoc2	10.4	177.8	-4.25	8.21	5.65
Cdx1	47.2	144	-1.75	8.1	5.54
M1ap	0.1	9.4	-7.33	8.07	5.53
Tmem53	12.3	0	8.73	8.07	5.53
Pter	10.8	0	9.92	7.99	5.45
Ccl5	463.6	1232.3	-1.55	7.98	5.45
Rps14	624.1	1112.5	-0.97	7.96	5.44
Atp6v0e	90.9	193.8	-1.23	7.87	5.36
Btg2	117.5	15.7	2.76	7.67	5.16
Klf4	121.9	23.3	2.26	7.6	5.1
Psmb6	105.4	245.2	-1.36	7.54	5.04
Laptm5	56.9	126	-1.29	7.51	5.02
Hal	17.7	43.4	-1.44	7.47	4.99
Mrpl13	12.8	33.6	-1.54	7.44	4.97
Adgb	22.8	55.1	-1.41	7.35	4.89
Cox4i1	279.6	506	-0.99	7.33	4.86
Vmo1	113	545.6	-2.42	7.29	4.83
Hdc	41.9	89.6	-1.24	7.16	4.71
Ccl25	249.6	501.6	-1.14	7.12	4.68
Cst9	0.1	64.4	-9.44	7.11	4.67
Cstb	973.5	1784.2	-1.01	7.08	4.65
Atp5l	672	1294.7	-1.08	7.06	4.63
Txn1	614	1052.9	-0.92	6.99	4.57
Prrx1	11.2	0.1	6.31	6.98	4.57
Twsg1	60.7	17.6	1.65	6.98	4.57
Ywhae	304.7	511.5	-0.89	6.95	4.54
Cd44	58.1	20.9	1.34	6.93	4.53
Nfib	13.9	3.2	1.99	6.91	4.51
Ndufb11	87	242.6	-1.62	6.79	4.4
Timm17a	15.9	40	-1.48	6.78	4.39
S100g	331.7	773.4	-1.36	6.7	4.32
Selk	296.9	541.1	-1.01	6.68	4.31
Ifi27l2a	1471.3	664.6	1.01	6.68	4.31
Rac2	28.6	88.8	-1.78	6.66	4.31
Sbpl	32.8	146.9	-2.3	6.66	4.31
Rbbp7	78.1	158.1	-1.16	6.66	4.3
Srgn	1058.8	1660.4	-0.79	6.61	4.26
Ppib	111.5	232.9	-1.2	6.55	4.2
Vim	47.4	92.5	-1.11	6.43	4.09
Pla2g1b	15.5	196.5	-3.8	6.35	4.01
Me1	32.2	72.8	-1.31	6.34	4.01
Mkrn2os	7.7	44.9	-2.68	6.33	4.01
Ndufc1	156.9	297.3	-1.06	6.3	3.97
Rbx1	164.5	302.9	-1.02	6.25	3.93
Slc51b	0	34.6	-10.37	6.21	3.9
Krt7	41.8	17.1	1.15	6.16	3.86
Lcn3	0	40.8	-9.41	6.17	3.86
Csn2	95.9	204.1	-1.23	6.14	3.84
Txndc15	32.9	117.2	-1.97	6.13	3.83
Grap	28.5	85	-1.72	6.12	3.83
Cyp26a1	153.5	40.8	1.77	6.05	3.76
Serpinb6b	68.5	156.4	-1.33	5.98	3.7
Tns3	18.3	5.3	1.65	5.98	3.7
Tstd1	0	20.9	-10.48	5.98	3.7
Slc29a1	36	7.1	2.21	5.97	3.7
Defa-rs1	0	41.2	-10.69	5.95	3.68
Rbms3	15.6	2.9	2.27	5.94	3.67
Cd74	10381.2	16357.2	-0.8	5.92	3.65
Pomp	387.3	697.4	-0.99	5.9	3.65
Atp5e	420.4	698.9	-0.87	5.88	3.64
Mpc1	110.5	240.9	-1.27	5.88	3.64
Npc2	198.1	323.5	-0.85	5.88	3.64
Sfrp1	77	32.5	1.1	5.88	3.64
Nedd8	270.9	524.8	-1.09	5.7	3.46
Ndufc2	333.3	687.4	-1.19	5.69	3.46
Cxcl10	980.3	527.2	0.76	5.63	3.4
Hhip	63.3	26.1	1.15	5.62	3.4
Ddt	85.7	223.2	-1.52	5.62	3.39
Krt17	834.4	440.1	0.79	5.61	3.39
Muc1	28.6	70.8	-1.45	5.57	3.36
Asprv1	31.5	98.3	-1.77	5.52	3.3
Mreg	121.6	211.6	-0.94	5.48	3.27
Tmem150c	18.3	2.9	2.51	5.48	3.27
Suclg1	18.5	43.4	-1.36	5.47	3.26
Ccdc80	31.6	6.6	2.13	5.45	3.26
Fbxo32	40.1	10.3	1.83	5.45	3.26
Fstl1	42.8	13.9	1.49	5.46	3.26
Slc6a4	9.3	27.3	-1.69	5.43	3.24
Cald1	59.6	18.6	1.55	5.41	3.23
Col12a1	12.6	4.3	1.41	5.37	3.19
Ccpg1os	2.3	18.4	-3.15	5.36	3.18
Hbb-bs	1.9	78.9	-5.54	5.35	3.17
Ufc1	38.5	79.2	-1.18	5.34	3.17
Muc3	0.1	12.8	-7.34	5.32	3.15
Mrc1	3.7	17.8	-2.42	5.31	3.14
Calcb	402.5	806.3	-1.15	5.3	3.14
Ndufa12	96.8	180.6	-1.04	5.29	3.13
Fcer1g	12.7	80.5	-2.81	5.28	3.13
Dst	13	5.7	1.04	5.28	3.12
App	324	166.4	0.83	5.26	3.11
Sult1c2	15.3	60	-2.12	5.25	3.11
Pifo	0.6	33.8	-6	5.23	3.08
Hif1a	53.9	21.6	1.18	5.21	3.06
Scgb1a1	100.9	395.3	-2.1	5.2	3.06
Psmb2	150.2	294.6	-1.11	5.19	3.06
Sprr4	0	55.8	-9.99	5.19	3.05
Igfbp5	101.8	32.1	1.54	5.18	3.05
Calm2	567.7	860.5	-0.74	5.16	3.03
Mdk	217	86.2	1.19	5.15	3.02
Ifi30	293.8	470.6	-0.82	5.12	3
Sox4	24.9	7	1.7	5.12	3
Ptges3	267.2	521.1	-1.11	5.1	2.98
Mrps18c	72.1	150.9	-1.2	5.08	2.97
Wfdc17	234.3	576.4	-1.44	5.08	2.97
Fabp1	31.9	279.5	-3.28	5.07	2.96
Sumo1	119.6	209	-0.95	5.06	2.95
Fabp9	32.8	295.5	-3.3	5.04	2.94
Il6st	12.9	2.9	2.04	5.04	2.94
Sgk1	23.2	6.2	1.76	5.04	2.94
Dstn	173.8	283.3	-0.85	5.03	2.93
Dbi	214.2	380.4	-0.96	5.01	2.92
Sepw1	447.4	705.8	-0.8	4.98	2.89
Hprt	83.2	174.7	-1.21	4.98	2.89
Sdhb	37.4	92.7	-1.45	4.89	2.8
Bpifa2	0	8.3	-10.36	4.87	2.78
Map1lc3b	38.9	67.6	-0.94	4.86	2.78
Pamr1	4.5	15.9	-1.97	4.86	2.78
Commd6	76.6	150	-1.11	4.85	2.77
Gm826	0	14.3	-10.7	4.84	2.77
Aoc1	24.7	56.7	-1.34	4.82	2.75
Cyba	336.7	606.9	-0.99	4.82	2.75
Pcdh17	28.7	10.8	1.27	4.81	2.75
Ceacam12	0	8.3	-10.75	4.81	2.75
Nav2	8	3	1.29	4.8	2.74
Ndufa1	770.8	1261.8	-0.85	4.79	2.74
Mrps33	134.8	232.3	-0.93	4.79	2.73
Prdx3	68.6	166.3	-1.42	4.78	2.72
2300005B03Rik	4.8	70.2	-4.01	4.75	2.7
Stmn2	31.3	2.2	3.71	4.73	2.69
Clip4	45.1	15.5	1.4	4.73	2.68
Idh1	100.7	34.5	1.41	4.73	2.68
Samd9l	61.9	20.7	1.45	4.73	2.68
Gal	166.7	649.2	-2.1	4.72	2.68
Sub1	126	192.1	-0.75	4.72	2.68
H2-Eb1	2189.5	2989.5	-0.59	4.69	2.65
Fosb	32.9	1.3	4.55	4.68	2.65
Atp5k	498.9	827.7	-0.87	4.67	2.64
Uqcr10	592.1	1027.8	-0.94	4.65	2.62
Itm2b	952.4	532.4	0.7	4.64	2.62
Gm15056	46.6	378.5	-3.16	4.62	2.6
Iapp	90.3	241	-1.55	4.61	2.59
Ang4	81.1	275.5	-1.89	4.6	2.58
Pik3r1	19.2	5.9	1.55	4.58	2.57
Ddx60	26.9	8	1.62	4.58	2.56
Dag1	19.9	6	1.59	4.57	2.56
Dnajb1	62.7	11.4	2.33	4.57	2.56
Krt8	365.1	563.6	-0.77	4.57	2.56
Rps7	537.1	858.5	-0.82	4.57	2.56
C1s1	48.4	10.7	2.03	4.56	2.56
Defb45	0	30.1	-10.44	4.55	2.56
Saa1	64.1	213.7	-1.88	4.56	2.56
Runx1	10.7	1.8	2.42	4.55	2.55
Prrg3	18	4	2.02	4.55	2.55
Rpl18a	536.6	810.5	-0.74	4.53	2.54
Akr1a1	99	187.1	-1.06	4.53	2.54
Herpud1	61.2	124.3	-1.17	4.51	2.52
Hhat	1.3	7.8	-2.67	4.49	2.5
Ndufa5	151.6	269.8	-0.97	4.46	2.48
I830077J02Rik	0	6.6	-10.54	4.45	2.47
Mrps16	65.1	189	-1.68	4.45	2.47
Psmb3	48.8	101.1	-1.18	4.43	2.45
Wbp5	254.4	96.2	1.26	4.43	2.45
Rps27l	370.6	642.2	-0.93	4.42	2.44
Akr1c13	12.5	70.5	-2.64	4.41	2.44
Atp5g1	27.6	56.7	-1.18	4.41	2.44
Uqcrb	504.8	775.5	-0.76	4.39	2.43
Nfe2l1	36.1	15.4	1.09	4.39	2.42
Ndufa11	76.7	136	-0.97	4.39	2.42
Cryl1	49.4	112.4	-1.33	4.38	2.42
Yipf1	7.7	18.7	-1.41	4.35	2.39
Dclk1	12.2	3.1	1.85	4.35	2.39
Atpif1	301.4	442.6	-0.69	4.32	2.37
Ctrb1	8.9	54.3	-2.74	4.32	2.36
Cetn2	65.5	117.3	-0.98	4.31	2.36
Ggh	27.3	69.3	-1.49	4.28	2.33
Mrps21	287.3	488.5	-0.9	4.28	2.33
Tsc22d2	16.8	5.6	1.44	4.28	2.33
Wfdc21	88.5	231.5	-1.53	4.28	2.33
Cep85	142.2	308.1	-1.25	4.25	2.31
Psmb1	289.5	496.1	-0.91	4.24	2.3
Usp15	74.2	134.1	-0.99	4.24	2.3
Ifi44	33.5	13.4	1.18	4.22	2.29
Dynlrb1	242.4	395.1	-0.85	4.22	2.28
Reg3b	24.9	289.2	-3.67	4.21	2.28
Kcnq3	15.8	5.3	1.44	4.2	2.27
Ndufa9	33.5	80.3	-1.4	4.19	2.26
Ccl1	4.4	28.1	-2.81	4.18	2.26
Tbxas1	1.7	0	8.24	4.18	2.25
Dctpp1	36.9	108.8	-1.69	4.17	2.24
Cox7c	455.1	806.5	-0.96	4.16	2.24
Acot13	98.6	210.7	-1.23	4.15	2.23
Coa3	85.9	209.2	-1.43	4.15	2.23
Pcdhb17	2.5	0	6.99	4.14	2.22
Gas1	25.6	2.4	3.29	4.13	2.22
Taf9b	0	8.3	-8.04	4.13	2.21
Ppap2b	76.7	28.5	1.29	4.12	2.21
Crip3	152.4	310.9	-1.17	4.12	2.21
Aicda	0	5.8	-10.24	4.11	2.21
Psma4	128.5	189.6	-0.7	4.1	2.19
Slco2a1	25.1	9.7	1.23	4.09	2.18
Rapgef3	1.3	0	9.24	4.06	2.16
Rgs5	445	181.1	1.16	4.06	2.15
Csf2rb	74.1	29.6	1.19	4.05	2.15
Smg7	66.2	111.5	-0.89	4.04	2.15
Rps16	429.4	686.2	-0.82	4.04	2.14
Dnajc15	81.4	194	-1.39	4.02	2.12
Hbb-y	0.3	31.5	-6.59	4.02	2.12
Psme2b	133.1	228.2	-0.92	4.01	2.12
Ifitm1	185	47.1	1.83	4	2.11
Gbp3	58.2	15.1	1.81	3.99	2.1
Nalcn	0.1	2.8	-5.61	3.99	2.1
Sncg	403.1	691.4	-0.92	3.97	2.09
Minos1	97.5	148.5	-0.74	3.96	2.08
Rpl35	1849.4	2632.7	-0.65	3.96	2.08
Tsc22d1	36.3	16.3	1.02	3.95	2.07
Mt1	888.5	1397.9	-0.79	3.94	2.06
Nkx2-5	1.2	0	7.01	3.92	2.04
Slc6a6	45.1	17.9	1.2	3.92	2.04
Mgst3	59.9	146.2	-1.44	3.91	2.04
Acpt	3.5	0	8.75	3.91	2.04
Nudt6	3.2	0	7.63	3.9	2.03
Sis	0.2	6.1	-5.28	3.9	2.03
Fhad1	17.5	40.4	-1.35	3.89	2.02
Rgn	0	18.3	-11.19	3.89	2.02
Reg1	17	107.4	-2.8	3.89	2.02
Rp1	0	2	-10.49	3.87	2.01
Msi1	8	20.9	-1.52	3.87	2.01
Serpine2	15.2	3.1	2.16	3.86	2
Gpx1	94.9	184.6	-1.1	3.86	2
Pet100	92.2	180.5	-1.1	3.85	2
Ehd2	3.5	0.1	5.89	3.85	2
Mrpl21	28	57.4	-1.17	3.85	2
Pitx2	5	0.1	5.95	3.85	2
Snrnp25	59.9	146.2	-1.44	3.85	2
Cst3	164.6	303.1	-1.03	3.84	1.99
Pigr	12	35.9	-1.7	3.84	1.99
Robo2	9.4	2.6	1.71	3.84	1.99
Polr2j	53.4	122.5	-1.32	3.82	1.98
Mep1a	12.7	37.4	-1.7	3.81	1.97
Atp5j2	102.5	153	-0.71	3.78	1.94
Clca3a1	39.8	11.8	1.61	3.78	1.94
Hint1	132.2	219.6	-0.87	3.78	1.94
Lpp	19.7	8.1	1.15	3.78	1.94
Ocm	0	23	-10.37	3.79	1.94
Sra1	16.3	31.6	-1.1	3.78	1.94
Topaz1	0.1	3.3	-5.51	3.77	1.93
Baz1b	19.1	8.4	1.04	3.76	1.93
Mef2a	40.1	17.2	1.08	3.76	1.93
Med10	24.8	81.2	-1.85	3.75	1.92
Adamts9	24.6	9.3	1.26	3.74	1.92
Srd5a1	7.3	0.1	6.23	3.74	1.91
Lyg1	0	14.5	-9.97	3.74	1.91
Sp100	37.5	18.7	0.87	3.72	1.89
Klf2	45.8	8.5	2.28	3.71	1.89
Celf2	16.7	8.2	0.88	3.7	1.88
Ceacam11	0	47.9	-11.98	3.7	1.88
Mycbp2	22.1	11.4	0.82	3.7	1.88
Rimkla	0.1	5	-5.7	3.7	1.88
Uba52	373.9	522	-0.62	3.7	1.88
Gm5930	0	7	-9.9	3.69	1.87
Mkks	17.7	40.2	-1.31	3.67	1.86
Fndc7	11.1	23.5	-1.21	3.67	1.86
Zfhx4	3.4	0.1	5.7	3.67	1.86
Atp5j	170.4	240.4	-0.64	3.66	1.86
Htra1	51.4	16.7	1.48	3.66	1.86
Mrpl20	41.8	96.6	-1.34	3.66	1.86
Spink3	99.2	368.3	-2.02	3.66	1.86
Clic5	4.7	14.8	-1.79	3.65	1.85
Pip5k1b	41.4	76.9	-1.03	3.64	1.84
Vapa	98.9	157.3	-0.81	3.64	1.84
Ccnd2	163.3	93.9	0.66	3.64	1.84
Alas1	32.9	61.5	-1.04	3.63	1.83
Bmp3	6.9	19	-1.59	3.62	1.83
Tmem107	6.7	47.7	-2.95	3.62	1.83
Tpm1	50.2	23.5	0.96	3.63	1.83
Map2	8.8	3.1	1.38	3.61	1.82
Rplp0	462.8	688.2	-0.71	3.61	1.82
Cycs	110.3	192.8	-0.95	3.61	1.82
Uqcrq	121.7	291.5	-1.41	3.6	1.81
Bst2	172.2	57.7	1.45	3.6	1.81
Cryba4	0	10.3	-9.4	3.6	1.81
Gpc3	35	9.9	1.68	3.59	1.81
Zcchc18	1.3	11.7	-3.36	3.59	1.81
Cib1	51.4	100.2	-1.1	3.58	1.8
Spink4	64.4	292.2	-2.31	3.57	1.79
Lamtor5	77.5	176.4	-1.33	3.56	1.78
Myl12b	158.6	241.2	-0.75	3.55	1.78
Vdac3	134.7	212.7	-0.8	3.55	1.78
Atp5c1	112.2	180.8	-0.82	3.55	1.78
Erh	132.5	218.4	-0.86	3.54	1.77
Fbn2	4.8	0.2	4.16	3.54	1.77
Rag2	3.1	0	9.55	3.53	1.76
Pitpnm2	2.6	0.1	4.5	3.53	1.76
Rpa3	43.4	100.5	-1.35	3.52	1.76
Slc43a3	8.2	22.6	-1.61	3.51	1.75
Sdc4	104.4	49	0.95	3.51	1.75
Satb1	8.7	2.2	1.84	3.48	1.71
Sulf1	14.4	2.4	2.46	3.47	1.71
Adm	105.5	48.9	0.97	3.47	1.71
Sugt1	56.2	104	-1.03	3.47	1.71
Zic1	3.3	0.1	5.84	3.47	1.71
Prss2	1.9	44.5	-4.66	3.46	1.71
AY761184	0	67.9	-11.4	3.46	1.7
Arhgdib	107.4	205.8	-1.09	3.46	1.7
Rif1	24.7	40.8	-0.86	3.46	1.7
Smoc2	32.6	5.5	2.42	3.46	1.7
Chac2	13	46.9	-1.99	3.45	1.7
Rgs2	30.1	8.1	1.76	3.45	1.7
Pard6g	42.1	9.6	1.99	3.45	1.7
Mrpl42	249.8	417.3	-0.88	3.44	1.7
Cdkl1	1.4	0	7.43	3.43	1.69
Emc2	45.9	98.8	-1.24	3.44	1.69
Ndufa4	1431	2010.8	-0.63	3.44	1.69
Ywhaz	294.7	430.8	-0.69	3.43	1.69
Rgs12	9.4	2	2.08	3.43	1.68
Myo1b	16.4	5.3	1.5	3.42	1.68
4933411G11Rik	2	0	8.49	3.42	1.68
Fzd2	4.5	0	6.94	3.42	1.68
Tpi1	22	47.2	-1.24	3.41	1.68
Foxp1	9.3	2.4	1.83	3.41	1.67
Dhcr24	3.5	14.8	-2.2	3.41	1.67
Prl7d1	0	129	-11.82	3.4	1.67
Smarca2	36.8	52.3	-0.65	3.4	1.66
Apoc3	4.5	52.4	-3.68	3.39	1.66
Pygl	9.7	26.6	-1.58	3.38	1.65
Arsj	4.3	0	9.29	3.37	1.64
Il4i1	124.6	67.1	0.75	3.36	1.64
Mast4	8.8	4	1.02	3.36	1.63
Eif2s2	78.9	110.6	-0.62	3.36	1.63
Dpp10	6.7	13	-1.1	3.35	1.63
Serpina3g	182.2	93.1	0.83	3.35	1.63
4930572O03Rik	0	4.6	-8.71	3.35	1.63
Vsig1	0	4.2	-9.83	3.34	1.62
Zeb2	4	0.4	3.22	3.34	1.62
Mup6	1.9	39.3	-4.55	3.33	1.62
Eif3m	37.1	67	-1	3.33	1.61
Fam89a	56.4	108.3	-1.08	3.33	1.61
Gstt4	0	12.9	-9.97	3.33	1.61
Vps29	14.3	29.7	-1.19	3.33	1.61
Eif3k	160	295.6	-1.02	3.32	1.61
Mrpl33	419.6	659.9	-0.79	3.32	1.61
Tgfbi	38.3	10.7	1.7	3.32	1.61
Atp5f1	105.3	160.2	-0.75	3.32	1.61
Tpt1	160.4	525.1	-1.85	3.32	1.61
Jrk	1	0	5.89	3.31	1.6
Eif6	14.3	35.5	-1.45	3.3	1.6
Rps11	1738.8	2393.3	-0.6	3.3	1.6
Ahcyl2	23.7	41.2	-0.94	3.3	1.6
Eef1a1	1221.6	1564.9	-0.5	3.3	1.6
Tap1	52.9	20.8	1.2	3.3	1.59
Myl7	75.6	185.8	-1.43	3.29	1.59
Lox	15.7	0.7	4.39	3.29	1.59
Uevld	5.9	0.7	2.96	3.29	1.59
Rin1	3.5	0.1	5.42	3.28	1.59
Psma5	96.6	149.8	-0.77	3.28	1.58
Bbip1	15.3	36	-1.38	3.28	1.58
Zbtb20	10.4	4.4	1.11	3.27	1.58
Lsm10	14.8	69.8	-2.38	3.27	1.57
Srsf11	44.3	24.6	0.72	3.27	1.57
Pglyrp1	341.9	552.5	-0.83	3.26	1.57
Gbp2	57.7	18.9	1.48	3.26	1.57
Eif2b5	17.8	41.2	-1.35	3.26	1.57
Hs6st2	3.3	0.1	4.45	3.26	1.57
Stra13	41.8	105.6	-1.47	3.26	1.57
Serpinb6c	0	17.9	-9.28	3.24	1.56
H2-M1	0	10.1	-9.7	3.24	1.56
Gng7	0	2.6	-6.67	3.24	1.55
Gpr34	3.8	0	7.64	3.24	1.55
Sri	30	49.5	-0.85	3.23	1.55
Ccl20	123.2	298.4	-1.41	3.23	1.55
Fam71a	25.9	0.4	6.05	3.22	1.54
Lamb1	13	3.4	1.77	3.22	1.54
Ets2	36	12.7	1.36	3.21	1.54
H2-Oa	113.7	203.7	-0.99	3.21	1.53
Cox7a2	456.5	669.4	-0.69	3.21	1.53
Efcab3	3.9	17.1	-2.26	3.21	1.53
Bbx	16	7.3	0.99	3.2	1.53
Ndufs8	115.2	192.2	-0.88	3.2	1.53
Itln1	8	35.5	-2.3	3.2	1.52
Tuba1a	89.8	137.1	-0.75	3.2	1.52
Ccdc38	0	3.2	-6.48	3.19	1.52
Mgat4e	1.2	0	7.22	3.18	1.51
Uap1	64.9	97.1	-0.72	3.18	1.51
S1pr3	23.6	4.7	2.2	3.18	1.51
1810011O10Rik	100.8	51.8	0.82	3.17	1.51
Naip2	1.5	8.5	-2.67	3.17	1.51
Ubqln1	23.5	46	-1.1	3.17	1.51
Pgk1	37	63.4	-0.91	3.17	1.51
Pnrc1	194.1	98.7	0.84	3.17	1.5
Nedd4	97.4	60	0.56	3.16	1.5
Psmb9	73.9	36.9	0.86	3.16	1.5
Fabp6	235	483.9	-1.19	3.15	1.49
Esd	38.3	68.6	-0.98	3.15	1.49
Ppp1r15a	52.2	19.9	1.24	3.15	1.49
Zfp804a	3.3	0	6.97	3.15	1.49
Cd9	107.8	180.1	-0.88	3.14	1.49
Cst6	5.4	18.7	-1.94	3.13	1.48
Setmar	2.6	0	8.38	3.13	1.47
Polr2g	108.6	186	-0.91	3.12	1.46
Cytl1	17.8	118.1	-2.88	3.11	1.46
Cep112	1.9	8	-2.23	3.1	1.45
Rogdi	30.6	69.6	-1.33	3.1	1.45
Anapc13	105.9	158.5	-0.72	3.09	1.44
Pik3ip1	14.7	2	2.74	3.09	1.44
Psma3	36	66.2	-1.02	3.08	1.44
Bnip3	44.8	96.8	-1.26	3.08	1.43
Isca2	71.3	137.2	-1.09	3.08	1.43
Lipc	0.4	14	-5.1	3.08	1.43
Lypd2	69.8	189.9	-1.58	3.06	1.42
Gstt2	38.1	80.9	-1.24	3.06	1.42
Hoxa5	1.1	0	5.83	3.06	1.42
Adh1	2	32.9	-4.2	3.05	1.41
Il2ra	46	19.7	1.08	3.05	1.41
Rnf14	6.7	20.9	-1.8	3.05	1.41
Lgr4	30.7	13.2	1.08	3.04	1.41
Fau	69	155.6	-1.33	3.04	1.4
5330417H12Rik	3.9	0	8.35	3.03	1.4
Brinp2	3.3	0.1	4.47	3.03	1.4
Gm2000	363.2	534.9	-0.7	3.03	1.4
H2-Q6	353	203.4	0.66	3.03	1.4
Wfdc9	2.5	0	6.58	3.03	1.4
Gpx8	48.8	2.5	4.15	3.02	1.39
Sprr3	0	8.6	-9.71	3.02	1.39
Crnn	3.1	36	-3.7	3.02	1.39
Psma7	116.6	165.2	-0.64	3.01	1.39
Tff1	62.8	164	-1.53	3.01	1.39
Prdx2	80.7	127.8	-0.8	3.01	1.39
Plb1	79.3	120	-0.74	3.01	1.38
Prg2	117.4	355.8	-1.74	3.01	1.38
Lhx8	5.1	0.1	6.31	3	1.38
Prnp	510.9	314.4	0.56	3	1.38
Psma6	264.5	391.4	-0.7	3	1.38
Rpl7	381.1	505.2	-0.55	3	1.38
Stat1	64.3	33.5	0.81	3	1.38
Susd6	26.9	7.6	1.69	2.99	1.38
Thbd	3	0	7.76	2.99	1.38
Zfp354a	1.5	0	7.38	3	1.38
Csnk2a1	25.5	11.2	1.05	2.99	1.37
Vcan	14.4	4.3	1.6	2.98	1.37
Gm10033	5.6	0	8.04	2.98	1.37
Gca	36.3	65.1	-0.98	2.97	1.36
Usmg5	1175.3	1644.1	-0.62	2.97	1.36
Casc5	16.1	4	1.86	2.97	1.36
H2-Q7	94.5	55.1	0.64	2.97	1.36
Ccr3	0	4.6	-10.21	2.96	1.35
Klk1b27	0.4	22.8	-5.94	2.96	1.35
Bean1	1.1	0	5.85	2.96	1.35
Ptprf	13.8	4.4	1.52	2.95	1.34
Hmgn3	137.8	206.4	-0.73	2.95	1.34
Immp1l	46.3	106.7	-1.35	2.95	1.34
Spink6	0.1	22.7	-7.62	2.95	1.34
Scgb1c1	45.1	138.6	-1.75	2.94	1.34
Chchd1	192.1	323.5	-0.89	2.93	1.33
Ndufv2	95.8	138.4	-0.67	2.93	1.33
Cited4	9.8	0.1	6.22	2.93	1.32
Smim6	0	6.9	-9.02	2.92	1.32
Fam96a	46.8	123.8	-1.54	2.92	1.32
Inpp5b	12.3	23.3	-1.07	2.91	1.31
Bzw1	50.7	81.6	-0.82	2.91	1.31
Junb	29.8	6.1	2.14	2.91	1.31
Pum1	34.5	15.3	1.04	2.91	1.31
Tma7	459.9	600.6	-0.52	2.91	1.31
Gm8281	0	4.5	-7.11	2.9	1.31
