# Supplementary material for: Indispensable epigenetic control of thymic epithelial cell development and function by polycomb repressive complex 2
Source: Nat Commun. 2021 Jun 24;12:3933. doi: 10.1038/s41467-021-24158-w (PMC8225857; doi:10.1038/s41467-021-24158-w)
Supplement: Supplementary file 7 — Source Data [file 41467_2021_24158_MOESM7_ESM.xlsx]

## Sheet: Figure 1a
Thymus cellularity x10E8
	Eedfl/fl							Eedfl/fl_b5tCre
newborn	0.085908	0.093654	0.112278					0.01942	0.007756	0.010798
1 week	1.08856	1.13076	1.16241	0.92825	0.87637	1.0195	0.90855	0.19367	0.29484	0.3149	0.27888	0.20555	0.27775	0.27124
4 weeks	2.56526	2.92715	1.51297	2.6347	2.58192	2.59021		0.151462	0.174503	0.193107	0.046208	0.050686	0.085358
mean
newborn	0.09728	0.012658
1 week	1.01634	0.262404
4 weeks	2.4687	0.116887
standard deviation
newborn	0.0135538	0.00605037
1 week	0.114473	0.0453683
4 weeks	0.487455	0.0643376
p values
	Eed fl/fl v Eedfl/fl_b5tCre
newborn	0.000590104
1 week	1.60755e-09
4 weeks	3.65712e-07
	newborn v 1 week		1 week v 4 week
Eed fl/fl	9.1918e-07		9.45908e-06
Eedfl/fl_b5tCre	1.59627e-05		0.000578803

## Sheet: Figure 1e
Thymus cellularity x10E8
	Eedfl/fl							Eedfl/fl_b5tCre
newborn	0.085908	0.093654	0.112278					0.01942	0.007756	0.010798
1 week	1.08856	1.13076	1.16241	0.92825	0.87637	1.0195	0.90855	0.19367	0.29484	0.3149	0.27888	0.20555	0.27775	0.27124
4 weeks	2.56526	2.92715	1.51297	2.6347	2.58192	2.59021		0.151462	0.174503	0.193107	0.046208	0.050686	0.085358
mean
newborn	0.09728	0.012658
1 week	1.01634	0.262404
4 weeks	2.4687	0.116887
standard deviation
newborn	0.0135538	0.00605037
1 week	0.114473	0.0453683
4 weeks	0.487455	0.0643376
p values
	Eed fl/fl v Eedfl/fl_b5tCre
newborn	0.000590104
1 week	1.60755e-09
4 weeks	3.65712e-07
	newborn v 1 week		1 week v 4 week
Eed fl/fl	9.1918e-07		9.45908e-06
Eedfl/fl_b5tCre	1.59627e-05		0.000578803
TEC frequency (%)
	Eedfl/fl							Eedfl/fl_b5tCre
newborn	0.585	0.859	0.128					2.45	3.2	1.95
1 week	0.339	0.344	0.307	0.301	0.317	0.282	0.212	0.666	0.815	0.756	1.13	1.14	1.13	1.33
4 weeks	0.184	0.162	0.231	0.131	0.107	0.113		2.29	2.09	3.7	2.85	3.4	2.55
mean
newborn	0.524	2.53333
1 week	0.300286	0.995286
4 weeks	0.154667	2.81333
standard deviation
newborn	0.369298	0.629153
1 week	0.0444661	0.247474
4 weeks	0.0475591	0.63216
p values
	Eed fl/fl v Eedfl/fl_b5tCre
newborn	0.00883645
1 week	9.3087e-06
4 weeks	1.24143e-06
	newborn v 1 week		1 week v 4 week
Eed fl/fl	0.123981		0.000137646
Eedfl/fl_b5tCre	0.00038043		2.13577e-05
TEC cellularity x10E5
	Eedfl/fl							Eedfl/fl_b5tCre
newborn	0.502562	0.804488	0.143716					0.47579	0.248192	0.210561
1 week	3.69022	3.88981	3.5686	2.79403	2.77809	2.87499	1.92613	1.28984	2.40295	2.38064	3.15134	2.34327	3.13857	3.60749
4 weeks	4.72008	4.74199	3.49496	3.45146	2.76265	2.92694		3.46848	3.64711	7.14495	1.31693	1.72332	2.17663
mean
newborn	0.483588	0.311514
1 week	3.07455	2.6163
4 weeks	3.68301	3.24624
standard deviation
newborn	0.330794	0.143506
1 week	0.684722	0.761205
4 weeks	0.860769	2.12582
p values
	Eed fl/fl v Eedfl/fl_b5tCre
newborn	0.454941
1 week	0.25927
4 weeks	0.650862
	newborn v 1 week		1 week v 4 week
Eed fl/fl	0.000289795		0.183095
Eedfl/fl_b5tCre	0.00100567		0.477451

## Sheet: Figure 2a
TEC cellularity x10E5
	Eedfl/fl							Eedfl/fl_b5tCre
newborn	0.502562	0.804488	0.143716					0.47579	0.248192	0.210561
1 week	3.69022	3.88981	3.5686	2.79403	2.77809	2.87499	1.92613	1.28984	2.40295	2.38064	3.15134	2.34327	3.13857	3.60749
4 weeks	4.72008	4.74199	3.49496	3.45146	2.76265	2.92694		3.46848	3.64711	7.14495	1.31693	1.72332	2.17663
mean
newborn	0.483588	0.311514
1 week	3.07455	2.6163
4 weeks	3.68301	3.24624
standard deviation
newborn	0.330794	0.143506
1 week	0.684722	0.761205
4 weeks	0.860769	2.12582
p values
	Eed fl/fl v Eedfl/fl_b5tCre
newborn	0.454941
1 week	0.25927
4 weeks	0.650862
	newborn v 1 week		1 week v 4 week
Eed fl/fl	0.000289795		0.183095
Eedfl/fl_b5tCre	0.00100567		0.477451
cTEC frequency within TEC (%)
	Eedfl/fl							Eedfl/fl_b5tCre
newborn	76.7	75.5	69.3					88.4	90.3	80.5
1 week	19	25.7	10.9	23.8	20.9	29.1	40.5	46.5	55	48.9	51	41.1	66.9	70.7
4 weeks	10.2	10.6	8.32	7.4	15.6	12.3		65.9	76.8	74.3	77.5	77.6	76.3
mean
newborn	73.8333	86.4
1 week	24.2714	54.3
4 weeks	10.7367	74.7333
standard deviation
newborn	3.97157	5.19711
1 week	9.19143	10.827
4 weeks	2.94538	4.49029
p values
	Eed fl/fl v Eedfl/fl_b5tCre
newborn	0.0291683
1 week	0.000117248
4 weeks	5.19238e-11
	newborn v 1 week		1 week v 4 week
Eed fl/fl	2.26982e-05		0.00552828
Eedfl/fl_b5tCre	0.00138909		0.00126534
cTEC cellularity x10E4
	Eedfl/fl							Eedfl/fl_b5tCre
newborn	3.85465	6.07388	0.995951					4.20598	2.24117	1.69502
1 week	7.01141	9.99682	3.88977	6.6498	5.80621	8.36622	7.80081	5.99777	13.2162	11.6413	16.0719	9.63084	20.9971	25.505
4 weeks	4.81448	5.02651	2.90781	2.55408	4.30974	3.60014		22.8573	28.0098	53.087	10.2062	13.373	16.6077
mean
newborn	3.64149	2.71406
1 week	7.07444	14.7229
4 weeks	3.86879	24.0235
standard deviation
newborn	2.54567	1.32059
1 week	1.94385	6.72385
4 weeks	1.0152	15.6287
p values
	Eed fl/fl v Eedfl/fl_b5tCre
newborn	0.605272
1 week	0.0135468
4 weeks	0.0102943
	newborn v 1 week		1 week v 4 week
Eed fl/fl	0.0461584		0.00400646
Eedfl/fl_b5tCre	0.0178842		0.179061
mTEC frequency within TEC (%)
	Eedfl/fl							Eedfl/fl_b5tCre
newborn	17.8	16.3	25.9					7.7	5.9	10.7
1 week	77.7	69.8	86.7	72.6	65.9	63.8	52.4	44.5	38	45.1	41.7	48.5	22.3	21.9
4 weeks	86.2	87	88.8	90.3	81.6	83.5		20.2	14.1	17.6	9.3	10	11.8
mean
newborn	20	8.1
1 week	69.8429	37.4286
4 weeks	86.2333	13.8333
standard deviation
newborn	5.1643	2.42487
1 week	10.8767	10.9546
4 weeks	3.2451	4.33989
p values
	Eed fl/fl v Eedfl/fl_b5tCre
newborn	0.0225025
1 week	0.000124685
4 weeks	1.67353e-11
	newborn v 1 week		1 week v 4 week
Eed fl/fl	7.65453e-05		0.00464426
Eedfl/fl_b5tCre	0.00215694		0.000449953
mTEC cellularity x10E4
	Eedfl/fl							Eedfl/fl_b5tCre
newborn	0.89456	1.31132	0.372224					0.366358	0.146433	0.2253
1 week	28.673	27.1509	30.9398	20.2847	18.3076	18.3424	10.0929	5.7398	9.13119	10.7367	13.1411	11.3649	6.99902	7.90041
4 weeks	40.6871	41.2553	31.0353	31.1667	22.5432	24.44		7.00632	5.14243	12.5751	1.22474	1.72332	2.56842
mean
newborn	0.859366	0.246031
1 week	21.9702	9.28758
4 weeks	31.8546	5.04006
standard deviation
newborn	0.470534	0.111418
1 week	7.33378	2.61526
4 weeks	7.86395	4.29698
p values
	Eed fl/fl v Eedfl/fl_b5tCre
newborn	0.0929675
1 week	0.00101459
4 weeks	2.51316e-05
	newborn v 1 week		1 week v 4 week
Eed fl/fl	0.00133242		0.0388922
Eedfl/fl_b5tCre	0.000412962		0.0507299

## Sheet: Figure 2b
mTEC comnposition
	Eedfl/fl					Eedfl/fl_b5tCre
% mTEClo	48.3	49.1	49.7	52.3	54.8	80.9	86.8	85.2	83.6	81.7
% mTEChi_AIREneg	16.2	15.1	15.7	15.9	13.6	8.49	7.2	7.11	8.51	8.77
% mTEChi_AIREpos	35.2	35.5	34.3	31.5	31.4	9.5	5.44	7.03	7.36	9.16
mean
% mTEClo	50.84	83.64
% mTEChi_AIREneg	15.3	8.016
% mTEChi_AIREpos	33.58	7.698
standard deviation
% mTEClo	2.67357	2.43372
% mTEChi_AIREneg	1.03199	0.794342
% mTEChi_AIREpos	1.99424	1.6616
p values
% mTEClo	3.64315e-08
% mTEChi_AIREneg	1.56331e-06
% mTEChi_AIREpos	1.73179e-08

## Sheet: Figure 2c
absolute and relative numbers female mice									absolute and relative numbers male mice
	Eedfl/wt				Eedfl/wt_b5tCre						Eedfl/fl				Eedfl/wt_b5tCre
Thymus cellularity x10E8	2.224	3.002	2.701	2.4	2.672	2.508	2.238	2.312	Thymus cellularity x10E8		1.95	1.98	2.24	1.94	1.91	2.01	1.93	1.88
% TEC	0.088454	0.06468	0.076916	0.067024	0.05598	0.085262	0.080304	0.06552	% TEC		0.069715	0.08136	0.04982	0.075897	0.12389	0.0914	0.12506	0.11448
absolute TEC numbers x10E5	1.96722	1.94169	2.0775	1.60858	1.49579	2.13837	1.7972	1.51482	absolute TEC numbers x10E5		1.35944	1.61093	1.11597	1.4724	2.3663	1.83714	2.41366	2.15222
average	Eedfl/wt	Eedfl/wt_b5tCre							average		Eedfl/fl	Eedfl/wt_b5tCre
Thymus cellularity x10E8	2.58175	2.4325							Thymus cellularity x10E8		1.965	1.985
% TEC	0.0742685	0.0717665							% TEC		0.0755375	0.0967578
_of which cTEC (%)	1.89875	1.73655							_of which cTEC (%)		1.48519	1.89295
standard deviation	Eedfl/wt	Eedfl/wt_b5tCre							standard deviation		Eedfl/fl	Eedfl/wt_b5tCre
Thymus cellularity x10E8	0.342466	0.196139							Thymus cellularity x10E8		0.0212132	0.132174
% TEC	0.0108422	0.0134567							% TEC		0.00823426	0.0300609
_of which cTEC (%)	0.202225	0.301258							_of which cTEC (%)		0.177827	0.518863
p value									p value
Thymus cellularity x10E8	0.478072								Thymus cellularity x10E8		0.846225
% TEC	0.781895								% TEC		0.383477
_of which cTEC (%)	0.405717								_of which cTEC (%)		0.337482
TEC subset frequencies female&male mice pooled
	female Eedfl/wt				male Eedfl/fl		female Eedfl/wt_b5tCre				male Eedfl/wt_b5tCre
% cTEC in TEC	8.4	8.2	4.7	8.2	4.28	6.14	9.35	5.9	6.36	6.24	4.92	8.71	6.92	8.69	10.7	10.1
% mTEC in TEC	79.2	78.1	82.8	75.8	85.3	85.9	76.7	80.5	81.4	79.6	87.2	81.5	84.5	82.5	80.5	79.7
% mTEChi in mTEC	21.6	26.5	37.4	31.6	20.9	23	30.6	22.4	29.1	30.6	30.9	24.8	21.5	22.5	21.56	23.6
% CD40hi in mTEChi	55.4	55.8	55.2	56.9	53.5	60.5	52.4	52.2	56.1	50	63.1	55.2	59.7	59.1	67.8	61
average	Eedfl/wt & fl/fl	Eedfl/wt_b5tCre
% cTEC in TEC	6.65333	7.789
% mTEC in TEC	81.1833	81.41
% mTEChi in mTEC	26.8333	25.756
% CD40hi in mTEChi	56.2167	57.66
standard deviation
% cTEC in TEC	1.87334	1.96942
% mTEC in TEC	4.10435	2.87342
% mTEChi in mTEC	6.50805	4.05131
% CD40hi in mTEChi	2.36932	5.52212
p value
% cTEC in TEC	0.274965
% mTEC in TEC	0.898076
% mTEChi in mTEC	0.68679
% CD40hi in mTEChi	0.557266

## Sheet: Figure 2d
absolute and relative TEC numbers in BrdU assay
	Eedfl/fl			Eedfl/fl_b5tCre
Thymus cellularity x10E8	1.834	1.746	1.652	0.343	0.324	0.296
% TEC	0.170316	0.137448	0.227316	0.711743	0.569196	0.640892
_of which cTEC (%)	4.88	4.43	4.44	49.8	48.6	51.5
_of which mTEC (%)	94.2	94.5	94.5	47.1	48.4	45.2
___of which mTEClo (%)	54.4	48	54.1	89.4	89.9	88.8
___of which mTEChi (%)	43.9	50.2	44.1	7.8	7	8.21
absolute TEC numbers x10E5
TEC	3.1236	2.39984	3.75526	2.44128	1.8442	1.89704
cTEC	0.152431	0.106313	0.166734	1.21576	0.896279	0.976976
mTEC	2.94243	2.26785	3.54872	1.14984	0.89259	0.857462
mTEClo	1.60068	1.08857	1.91986	1.02796	0.802439	0.761426
mTEChi	1.29173	1.13846	1.56499	0.0896877	0.0624813	0.0703976
average	Eedfl/fl	Eedfl/fl_b5tCre
Thymus cellularity x10E8	1.744	0.321
% TEC	0.17836	0.64061
_of which cTEC (%)	4.58333	49.9667
_of which mTEC (%)	94.4	46.9
___of which mTEClo (%)	52.1667	89.3667
___of which mTEChi (%)	46.0667	7.67
absolute TEC numbers x10E5
TEC	3.0929	2.06084
cTEC	0.141826	1.02967
mTEC	2.91967	0.966632
mTEClo	1.53637	0.863941
mTEChi	1.33172	0.0741889
standard deviation	Eedfl/fl	Eedfl/fl_b5tCre
Thymus cellularity x10E8	0.0910165	0.0236432
% TEC	0.0454708	0.0712739
_of which cTEC (%)	0.25697	1.45717
_of which mTEC (%)	0.173205	1.60935
___of which mTEClo (%)	3.61156	0.550757
___of which mTEChi (%)	3.58097	0.615386
absolute TEC numbers x10E5
TEC	0.67823	0.330529
cTEC	0.0315756	0.16613
mTEC	0.640738	0.159634
mTEClo	0.41936	0.143516
mTEChi	0.216057	0.0139938
p value
Thymus cellularity x10E8	1.25917e-05
% TEC	0.000693591
_of which cTEC (%)	7.5151e-07
_of which mTEC (%)	8.96638e-07
___of which mTEClo (%)	6.0706e-05
___of which mTEChi (%)	5.24111e-05
absolute TEC numbers x10E5
TEC	0.0768813
cTEC	0.000810868
mTEC	0.00687244
mTEClo	0.0583288
mTEChi	0.000549112
BrdU Incorporation
% BrdUpos	Eedfl/fl			Eedfl/fl_b5tCre
cTEC	8.1	7.12	5.47	1.49	1.7	1.1
mTEClo	8.52	9.46	7.34	2.5	1.85	1.48
mTEChi	20.4	16.7	17.8	11.8	9.03	9.47
mean
cTEC	6.89667	1.43
mTEClo	8.44	1.94333
mTEChi	18.3	10.1
standard deviation
cTEC	1.32915	0.304467
mTEClo	1.06226	0.516366
mTEChi	1.9	1.48859
p value
cTEC	0.00225918
mTEClo	0.000677753
mTEChi	0.00416933

## Sheet: Figure 3a
DN and Bcell quantification	Eedfl/fl				Eedfl/fl_b5tCre
% DN	2.91	1.98	2.55	2.71	8.14	9	7.26
% B cells in DN	3.67	5.4	7.08	5.18	57.3	65.2	61
Mean
% DN	2.5375	8.13333
% B cells in DN	5.3325	61.1667
Standard deviation
% DN	0.399781	0.870019
% B cells in DN	1.39588	3.95264
p value
% DN	8.34353e-05
% B cells in DN	1.34257e-06

## Sheet: Figure 3b
(DN subsets	Eedfl/fl				Eedfl/fl_b5tCre
event count ab T cell lineage	2586868	2564251	2780929	3547638	2376063	1064973	1612682
(w/o B, NK ,gd, CD11b,c, MHCII,
Ter119, Gr1, F4/80 pos cells)
event count ETP	150	50	159	244	182	32	37
% ETP in abT cell lineage	0.00579852	0.00194989	0.00571751	0.00687782	0.00765973	0.00300477	0.00229431
% in ckit_pos
_ETP	13	8.2	20.7	28.2	23.3	12.2	11.3
_DN2	87	91.8	79.3	71.8	76.7	87.8	88.7
% in ckit_neg
_DN3	51.6	56.9	53.2	52.6	62.1	64.3	62
_CD71pos_preDP	43.2	36.3	38.3	39.4	26.9	25.6	29.7
_CD71neg_CD25neg	5.14	6.58	8.2	7.72	9.19	8.35	6.68
CD25 gMFI DN2	26526	30201	22924	20215	12693	13604	14667
CD25 gMFI DN3	25571	26952	26098	24939	6393	7767	7900
ratio CD25 gMFI DN3/DN2	0.963998	0.892421	1.13846	1.23369	0.503663	0.570935	0.538624
Mean
% ETP in abT cell lineage	0.00508593	0.00431961
% in ckit_pos
_ETP	17.525	15.6
_DN2	82.475	84.4
% in ckit_neg
_DN3	53.575	62.8
_CD71pos_preDP	39.3	27.4
_CD71neg_CD25neg	6.91	8.07333
ratio CD25 gMFI DN2/DN3	1.05714	0.537741
Standard deviation
% ETP in abT cell lineage	0.00215656	0.00291436
% in ckit_pos
_ETP	8.78384	6.68356
_DN2	8.78384	6.68356
% in ckit_neg
_DN3	2.31283	1.3
_CD71pos_preDP	2.89943	2.09523
_CD71neg_CD25neg	1.36162	1.27767
ratio CD25 gMFI DN2/DN3	0.15662	0.0336445
p value
% ETP in abT cell lineage	0.703358
% in ckit_pos
_ETP	0.76573
_DN2	0.76573
% in ckit_neg
_DN3	0.00167998
_CD71pos_preDP	0.00188102
_CD71neg_CD25neg	0.303522
ratio CD25 gMFI DN2/DN3	0.00266941

## Sheet: Figure 3c
progression after b selection	Eedfl/fl				Eedfl/fl_b5tCre
event count DN3	29112	19383	25251	35039	32409	14666	20264
event count preDP	24396	12361	18178	26254	14033	5848	9678
event count CD8_ISP	21920	8459	8987	14719	12394	6095	8644
event count CD71posDP	450230	343229	338564	433693	249094	120768	162268
% preDP in DN3 & preDP	45.5932	38.9396	41.8568	42.8336	30.2162	28.5074	32.3225
% CD8_ISP in preDP & CD8_ISP	47.3271	40.6292	33.083	35.9237	46.899	51.0341	47.1783
% CD71posDP in CD8_ISP & CD71posDP	95.3574	97.5947	97.4142	96.7175	95.2602	95.1956	94.9424
Mean
% preDP in DN3 & preDP	42.3058	30.3487
% CD8_ISP in preDP & CD8_ISP	39.2407	48.3704
% CD71posDP in CD8_ISP & CD71posDP	96.771	95.1327
Standard deviation
% preDP in DN3 & preDP	2.74579	1.91101
% CD8_ISP in preDP & CD8_ISP	6.2246	2.31099
% CD71posDP in CD8_ISP & CD71posDP	1.01544	0.167955
p value
% preDP in DN3 & preDP	0.00138076
% CD8_ISP in preDP & CD8_ISP	0.0637482
% CD71posDP in CD8_ISP & CD71posDP	0.0426582

## Sheet: Figure 3d
CD8 lineage maturation	Eedfl/fl						Eedfl/fl_b5tCre
% CD69pos_TCRpos in DP	4.79	4.65	4.57	3.85	5.31	4.72	4.03	5.95	2.89	3.65	2.93	2.22	3.5	3.4	4.32
of which DPdull (%)	87.2	88.8	88.2	88.7	86.1	86.5	91.1	92.8	89.7	89.4	89	88.4	89.3	90.5	91.5
% DPdull in DP	4.17688	4.1292	4.03074	3.41495	4.57191	4.0828	3.67133	5.5216	2.59233	3.2631	2.6077	1.96248	3.1255	3.077	3.9528
event count DPdull	164325	166237	154882	135047	172983	159795	130527	197833	78076	83083	101367	59152	105993	93861	127186
event count CD8SP_TCRpos_CD24pos	42434	39917	37453	33472	42835	39967	26622	27762	20050	22110	27116	20797	27535	20846	23737
event count CD8SP_TCRpos_CD24neg	32473	28633	28524	26805	29464	23769	39382	39731	29402	28882	32568	24096	35344	27169	26799
% CD24posCD8 in DPdull&CD24posCD8	20.5234	19.3627	19.4728	19.8624	19.8477	20.0073	16.9406	12.3061	20.4329	21.0185	21.1047	26.0128	20.6211	18.1733	15.7279
% CD24negCD8 in CD24posCD8&CD24negCD8	43.3511	41.7695	43.2332	44.4697	40.753	37.2929	59.6661	58.8668	59.4556	56.6403	54.5674	53.6743	56.2095	56.5844	53.0295
Mean
% CD69pos_TCRpos in DP	4.64833	3.65444
% DPdull in DP	4.06775	3.3082
% CD24posCD8 in DPdull&CD24posCD8	19.8461	19.1487
% CD24negCD8 in CD24posCD8&CD24negCD8	41.8116	56.5216
Standard deviation
% CD69pos_TCRpos in DP	0.470422	1.06707
% DPdull in DP	1.15138	1.02161
% CD24posCD8 in DPdull&CD24posCD8	0.414254	3.91481
% CD24negCD8 in CD24posCD8&CD24negCD8	2.56896	2.45542
p value
% CD69pos_TCRpos in DP	0.053109
% DPdull in DP	0.107742
% CD24posCD8 in DPdull&CD24posCD8	0.674682
% CD24negCD8 in CD24posCD8&CD24negCD8	4.93656e-08

[truncated: 34 more sheets: Figure 3e, Figure 3f, Figure 4a, Figure 4b, Figure 4c, Figure 4d, Figure 4e, Figure 6a, Figure 6b, Figure 6c, Figure 6d, Figure 6e, Figure 6f, Figure 7a, Figure 7b, Figure 7b NEW, Figure 7d, Figure 7e, Figure 7f, Figure 7g …]
